# Supplementary material for: Genome-wide Studies Reveal Genetic Risk Factors for Hepatic Fat Content
Source: Genomics Proteomics Bioinformatics. 2024 Apr 17;22(2):qzae031. doi: 10.1093/gpbjnl/qzae031 (PMC12016563; doi:10.1093/gpbjnl/qzae031)
Supplement: qzae031_Supplementary_Data [file qzae031_supplementary_data.zip]

Archive with 18 entries (18 files):
- Supplementary Figure 4_ed.pdf
- Supplementary Figure 5_ed.pdf
- Supplementary material captions.docx
- Table S1-done.xlsx
- Table S2-done.xlsx
- Table S3-done.xlsx
- Table S4-done.xlsx
- Table S5-done.xlsx
- Table S6-done.xlsx
- Table S7-done.xlsx
- Table S8-done.xlsx
- Table S9-done.xlsx
- Table S10-done.xlsx
- Table S11-done.xlsx
- Table S12-done.xlsx
- File S1.docx
- Supplementary Figure 1_ed.pdf
- Supplementary Figure 2_ed.pdf
