# Supplementary material for: Genome-wide Studies Reveal Genetic Risk Factors for Hepatic Fat Content
Source: Genomics Proteomics Bioinformatics. 2024 Apr 17;22(2):qzae031. doi: 10.1093/gpbjnl/qzae031 (PMC12016563; doi:10.1093/gpbjnl/qzae031)
Supplement: qzae031_Supplementary_Data [file qzae031_supplementary_data.zip › Table S1-done.xlsx]

## Sheet: ST1. MRI_subsets 
Table S1 Characteristics of MRI-PDFF imaging subset 1 and subset 2 UKBB cohorts
Note: Data are given in number with percentages (%) or median with IQR. T2DM was confirmed when a subject had either self-reported on T2DM, used glucose lowering medication, had a fasting glucose ≥ 7.0 mmol/L or a HbA1c ≥ 47.5 mmol/mol (6.5%). Metabolic syndrome was defined according to NCEP ATPIII criteria. FLI = (e0.953*log(triglycerides) +0.139*BMI +0.718*log (GGT)+0.053*waist circumference–15…
	UKBB imaging subset 1 N = 8492	UKBB imaging subset 2 N = 7558
Characteristics
Age (years), median (IQR)	57 (50–61)	55 (49–61)
Sex: men/women, n (%)	4077 (48.0) / 4415 (52.0)	3570 (47.2) / 3988 (52.8)
BMI (kg/m2), median (IQR)	26.1 (23.7–29.0)	25.9 (23.7–28.7)
· Normal; ≤ 25 kg/m2, n (%) · Overweight; 25–30 kg/m2, n (%) · Obese; ≥ 30 kg/m2, n (%)	3225 (38.0) 3663 (43.1) 1595 (18.8)	2982 (39.5) 3315 (43.9) 1246 (16.5)
Waist circumference
· Men (cm), median (IQR) · Women (cm), median (IQR)	94.0 (88.0–101.0) 80.0 (74.0–89.0)	94.0 (88.0–100.0) 80.0 (74.0–88.0)
T2DM, n (%)	250 (2.9)	199 (2.6)
Metabolic syndrome, n (%)	1025 (12.1)	802 (10.6)
MAFLD phenotype
FLI, median (IQR) · FLI < 30, n (%) · FLI ≥ 60, n (%)	39.7 (16.5–68.5) 3228 (38.7) 2547 (30.0)	37.7 (15.8–66.1) 3045 (40.3) 2174 (28.8)
MRI-PDFF (%), median (IQR) · MRI-PDFF ≥ 3.71%, n (%) · MRI-PDFF ≥ 5%, n (%) · MRI-PDFF ≥ 5.5%, n (%) · MRI-PDFF ≥ 10%, n (%)	2.4 (1.5–4.6) 2705 (31.9) 1961 (23.1) 1773 (20.9) 810 (9.5)	3.2 (2.3–5.7) 3211 (42.5) 2239 (29.6) 1987 (26.3) 889 (11.8)
