# Supplementary material for: Genome-wide Studies Reveal Genetic Risk Factors for Hepatic Fat Content
Source: Genomics Proteomics Bioinformatics. 2024 Apr 17;22(2):qzae031. doi: 10.1093/gpbjnl/qzae031 (PMC12016563; doi:10.1093/gpbjnl/qzae031)
Supplement: qzae031_Supplementary_Data [file qzae031_supplementary_data.zip › Table S2-done.xlsx]

## Sheet: ST2. MRI_loci_eQTL
Table S2 MRI-PDFF associated SNPs mapped to the gene based on eQTL mapping
Note: The file contains unique pair of SNP–gene–tissue eQTL mapping. uniqID means the unique ID of SNPs consists of chr:position:allele1:allele2 where alleles are alphabetically ordered. CHR means the chromosome. POS means the position on hg19. DB means the data source of eQTLs. GTEx (v8) and eQTLGen are tested in our case. Tissue means the tissue type of whole blood and liver from GTEx (v8) and …
uniqID	CHR	POS	DB	Tissue	Gene	Symbol	P	RiskIncAllele	alignedDirection
6:52980122:A:G	6	52980122	eQTLGen	eQTLGen_cis_eQTLs	ENSG00000137270	GCM1	1.0516e-84	A	+
6:52981262:C:T	6	52981262	eQTLGen	eQTLGen_cis_eQTLs	ENSG00000137270	GCM1	7.083e-88	C	+
6:52984848:C:T	6	52984848	eQTLGen	eQTLGen_cis_eQTLs	ENSG00000137270	GCM1	1.0796e-88	C	+
6:52990159:A:C	6	52990159	eQTLGen	eQTLGen_cis_eQTLs	ENSG00000137270	GCM1	8.6253e-82	C	+
6:52990161:A:G	6	52990161	eQTLGen	eQTLGen_cis_eQTLs	ENSG00000137270	GCM1	5.6899e-70	G	+
6:52990314:A:G	6	52990314	eQTLGen	eQTLGen_cis_eQTLs	ENSG00000137270	GCM1	4.8082e-82	A	+
6:52990831:A:G	6	52990831	eQTLGen	eQTLGen_cis_eQTLs	ENSG00000137270	GCM1	6.4406e-82	G	+
6:52999489:A:G	6	52999489	eQTLGen	eQTLGen_cis_eQTLs	ENSG00000137270	GCM1	3.1596e-87	A	+
6:52999808:A:G	6	52999808	eQTLGen	eQTLGen_cis_eQTLs	ENSG00000137270	GCM1	3.3269e-87	G	+
6:53001753:A:G	6	53001753	eQTLGen	eQTLGen_cis_eQTLs	ENSG00000137270	GCM1	2.0003e-86	A	+
6:53005836:G:T	6	53005836	eQTLGen	eQTLGen_cis_eQTLs	ENSG00000137270	GCM1	3.7972e-97	G	+
6:53010094:C:T	6	53010094	eQTLGen	eQTLGen_cis_eQTLs	ENSG00000137270	GCM1	3.3412e-93	C	+
6:53013359:A:T	6	53013359	eQTLGen	eQTLGen_cis_eQTLs	ENSG00000137270	GCM1	1.3042e-94	T	+
6:53027126:C:T	6	53027126	eQTLGen	eQTLGen_cis_eQTLs	ENSG00000137270	GCM1	3.1248e-92	C	+
6:53030327:A:G	6	53030327	eQTLGen	eQTLGen_cis_eQTLs	ENSG00000137270	GCM1	1.382e-94	G	+
6:53033059:A:G	6	53033059	eQTLGen	eQTLGen_cis_eQTLs	ENSG00000137270	GCM1	3.0429e-94	A	+
6:53038871:A:T	6	53038871	eQTLGen	eQTLGen_cis_eQTLs	ENSG00000137270	GCM1	1.1327e-95	T	+
6:53047123:C:T	6	53047123	eQTLGen	eQTLGen_cis_eQTLs	ENSG00000137270	GCM1	3.8365e-122	T	+
6:53049530:A:G	6	53049530	eQTLGen	eQTLGen_cis_eQTLs	ENSG00000137270	GCM1	5.1232e-124	A	+
6:53051655:A:G	6	53051655	eQTLGen	eQTLGen_cis_eQTLs	ENSG00000137270	GCM1	3.9473e-126	G	+
6:53053683:A:G	6	53053683	eQTLGen	eQTLGen_cis_eQTLs	ENSG00000137270	GCM1	8.0012e-127	G	+
6:53057296:A:G	6	53057296	eQTLGen	eQTLGen_cis_eQTLs	ENSG00000137270	GCM1	1.5425e-147	G	+
6:53057359:C:T	6	53057359	eQTLGen	eQTLGen_cis_eQTLs	ENSG00000137270	GCM1	5.7892e-148	C	+
6:53057502:A:C	6	53057502	eQTLGen	eQTLGen_cis_eQTLs	ENSG00000137270	GCM1	8.3778e-149	A	+
6:53057856:C:T	6	53057856	eQTLGen	eQTLGen_cis_eQTLs	ENSG00000137270	GCM1	2.2268e-148	C	+
6:53058051:C:T	6	53058051	eQTLGen	eQTLGen_cis_eQTLs	ENSG00000137270	GCM1	3.445e-148	C	+
6:53061391:A:G	6	53061391	eQTLGen	eQTLGen_cis_eQTLs	ENSG00000137270	GCM1	5.0848e-148	G	+
6:53061868:A:C	6	53061868	eQTLGen	eQTLGen_cis_eQTLs	ENSG00000137270	GCM1	2.9423e-150	C	+
6:53066868:A:T	6	53066868	eQTLGen	eQTLGen_cis_eQTLs	ENSG00000137270	GCM1	1.3552e-125	A	+
6:53068967:A:G	6	53068967	eQTLGen	eQTLGen_cis_eQTLs	ENSG00000137270	GCM1	3.0335e-126	G	+
6:53072101:C:T	6	53072101	eQTLGen	eQTLGen_cis_eQTLs	ENSG00000137270	GCM1	6.5836e-151	T	+
6:53073925:A:G	6	53073925	eQTLGen	eQTLGen_cis_eQTLs	ENSG00000137270	GCM1	2.0914e-153	A	+
6:53074308:G:T	6	53074308	eQTLGen	eQTLGen_cis_eQTLs	ENSG00000137270	GCM1	1.6547e-152	G	+
6:53075916:A:T	6	53075916	eQTLGen	eQTLGen_cis_eQTLs	ENSG00000137270	GCM1	2.0805e-154	T	+
6:53086599:A:G	6	53086599	eQTLGen	eQTLGen_cis_eQTLs	ENSG00000137270	GCM1	9.1379e-124	A	+
11:46331362:G:T	11	46331362	eQTLGen	eQTLGen_cis_eQTLs	ENSG00000134575	ACP2	1.6416e-15	G	-
11:46331362:G:T	11	46331362	eQTLGen	eQTLGen_cis_eQTLs	ENSG00000175220	ARHGAP1	1.0118e-35	G	-
11:46333235:G:T	11	46333235	eQTLGen	eQTLGen_cis_eQTLs	ENSG00000134575	ACP2	7.3311e-14	G	-
11:46333235:G:T	11	46333235	eQTLGen	eQTLGen_cis_eQTLs	ENSG00000175220	ARHGAP1	1.6299e-36	G	-
11:46336903:C:G	11	46336903	eQTLGen	eQTLGen_cis_eQTLs	ENSG00000134575	ACP2	8.6522e-14	G	-
11:46336903:C:G	11	46336903	eQTLGen	eQTLGen_cis_eQTLs	ENSG00000175220	ARHGAP1	5.7785e-37	G	-
11:46339653:A:G	11	46339653	eQTLGen	eQTLGen_cis_eQTLs	ENSG00000134575	ACP2	1.2386e-14	G	-
11:46339653:A:G	11	46339653	eQTLGen	eQTLGen_cis_eQTLs	ENSG00000175220	ARHGAP1	2.424e-37	G	-
11:46341259:A:G	11	46341259	eQTLGen	eQTLGen_cis_eQTLs	ENSG00000134575	ACP2	8.1774e-15	G	-
11:46341259:A:G	11	46341259	eQTLGen	eQTLGen_cis_eQTLs	ENSG00000175220	ARHGAP1	3.6282e-38	G	-
11:46345134:C:T	11	46345134	eQTLGen	eQTLGen_cis_eQTLs	ENSG00000134575	ACP2	1.4875e-14	C	-
11:46345134:C:T	11	46345134	eQTLGen	eQTLGen_cis_eQTLs	ENSG00000175220	ARHGAP1	2.8047e-38	C	-
11:46345835:C:T	11	46345835	eQTLGen	eQTLGen_cis_eQTLs	ENSG00000134575	ACP2	2.9501e-15	C	-
11:46345835:C:T	11	46345835	eQTLGen	eQTLGen_cis_eQTLs	ENSG00000175220	ARHGAP1	3.0307e-37	C	-
11:46353679:A:G	11	46353679	eQTLGen	eQTLGen_cis_eQTLs	ENSG00000134575	ACP2	7.378e-21	G	-
11:46353679:A:G	11	46353679	eQTLGen	eQTLGen_cis_eQTLs	ENSG00000175220	ARHGAP1	7.3456e-38	G	-
11:46353679:A:G	11	46353679	eQTLGen	eQTLGen_cis_eQTLs	ENSG00000180423	HARBI1	9.6621e-06	G	+
11:46359645:C:T	11	46359645	eQTLGen	eQTLGen_cis_eQTLs	ENSG00000134575	ACP2	7.5333e-21	C	-
11:46359645:C:T	11	46359645	eQTLGen	eQTLGen_cis_eQTLs	ENSG00000175220	ARHGAP1	3.4163e-39	C	-
11:46359645:C:T	11	46359645	eQTLGen	eQTLGen_cis_eQTLs	ENSG00000180423	HARBI1	6.6248e-06	C	+
11:46374051:A:C	11	46374051	eQTLGen	eQTLGen_cis_eQTLs	ENSG00000134571	MYBPC3	2.5512e-18	A	-
11:46374051:A:C	11	46374051	eQTLGen	eQTLGen_cis_eQTLs	ENSG00000134575	ACP2	8.9834e-20	A	-
11:46374051:A:C	11	46374051	eQTLGen	eQTLGen_cis_eQTLs	ENSG00000175220	ARHGAP1	7.0374e-40	A	-
11:46374051:A:C	11	46374051	eQTLGen	eQTLGen_cis_eQTLs	ENSG00000180423	HARBI1	1.4843e-05	A	+
11:46386816:A:G	11	46386816	eQTLGen	eQTLGen_cis_eQTLs	ENSG00000134571	MYBPC3	3.1197e-19	G	-
11:46386816:A:G	11	46386816	eQTLGen	eQTLGen_cis_eQTLs	ENSG00000134575	ACP2	8.8149e-19	G	-
11:46386816:A:G	11	46386816	eQTLGen	eQTLGen_cis_eQTLs	ENSG00000175220	ARHGAP1	8.8614e-41	G	-
11:46393757:C:T	11	46393757	eQTLGen	eQTLGen_cis_eQTLs	ENSG00000134571	MYBPC3	5.4064e-19	C	-
11:46393757:C:T	11	46393757	eQTLGen	eQTLGen_cis_eQTLs	ENSG00000134575	ACP2	1.1426e-18	C	-
11:46393757:C:T	11	46393757	eQTLGen	eQTLGen_cis_eQTLs	ENSG00000175220	ARHGAP1	2.5691e-40	C	-
11:46402988:C:T	11	46402988	eQTLGen	eQTLGen_cis_eQTLs	ENSG00000134571	MYBPC3	2.7589e-26	C	-
11:46402988:C:T	11	46402988	eQTLGen	eQTLGen_cis_eQTLs	ENSG00000134575	ACP2	7.0421e-07	C	-
11:46402988:C:T	11	46402988	eQTLGen	eQTLGen_cis_eQTLs	ENSG00000175220	ARHGAP1	6.0805e-38	C	-
11:46402988:C:T	11	46402988	eQTLGen	eQTLGen_cis_eQTLs	ENSG00000180423	HARBI1	6.716e-07	C	+
11:46403649:A:G	11	46403649	eQTLGen	eQTLGen_cis_eQTLs	ENSG00000134571	MYBPC3	1.2995e-21	G	-
11:46403649:A:G	11	46403649	eQTLGen	eQTLGen_cis_eQTLs	ENSG00000134575	ACP2	5.1705e-20	G	-
11:46403649:A:G	11	46403649	eQTLGen	eQTLGen_cis_eQTLs	ENSG00000175220	ARHGAP1	3.001e-38	G	-
11:46403649:A:G	11	46403649	eQTLGen	eQTLGen_cis_eQTLs	ENSG00000180423	HARBI1	5.5144e-06	G	+
11:46445796:G:T	11	46445796	eQTLGen	eQTLGen_cis_eQTLs	ENSG00000134571	MYBPC3	2.0487e-17	G	-
11:46445796:G:T	11	46445796	eQTLGen	eQTLGen_cis_eQTLs	ENSG00000134575	ACP2	2.9681e-22	G	-
11:46445796:G:T	11	46445796	eQTLGen	eQTLGen_cis_eQTLs	ENSG00000175220	ARHGAP1	1.3375e-39	G	-
11:46445796:G:T	11	46445796	eQTLGen	eQTLGen_cis_eQTLs	ENSG00000180423	HARBI1	8.8713e-06	G	+
11:46447589:A:C	11	46447589	eQTLGen	eQTLGen_cis_eQTLs	ENSG00000134571	MYBPC3	7.9354e-17	C	-
11:46447589:A:C	11	46447589	eQTLGen	eQTLGen_cis_eQTLs	ENSG00000134575	ACP2	1.3008e-22	C	-
11:46447589:A:C	11	46447589	eQTLGen	eQTLGen_cis_eQTLs	ENSG00000175220	ARHGAP1	1.0791e-39	C	-
11:46447589:A:C	11	46447589	eQTLGen	eQTLGen_cis_eQTLs	ENSG00000180423	HARBI1	1.758e-05	C	+
11:46589657:C:T	11	46589657	eQTLGen	eQTLGen_cis_eQTLs	ENSG00000134571	MYBPC3	3.0405e-17	C	-
11:46589657:C:T	11	46589657	eQTLGen	eQTLGen_cis_eQTLs	ENSG00000134575	ACP2	4.8069e-23	C	-
11:46589657:C:T	11	46589657	eQTLGen	eQTLGen_cis_eQTLs	ENSG00000175220	ARHGAP1	4.0665e-40	C	-
11:46642101:A:G	11	46642101	eQTLGen	eQTLGen_cis_eQTLs	ENSG00000134571	MYBPC3	8.5044e-17	G	-
11:46642101:A:G	11	46642101	eQTLGen	eQTLGen_cis_eQTLs	ENSG00000134575	ACP2	1.4286e-23	G	-
11:46642101:A:G	11	46642101	eQTLGen	eQTLGen_cis_eQTLs	ENSG00000172247	C1QTNF4	7.0555e-18	G	-
11:46642101:A:G	11	46642101	eQTLGen	eQTLGen_cis_eQTLs	ENSG00000175220	ARHGAP1	2.0155e-39	G	-
11:46648659:A:G	11	46648659	eQTLGen	eQTLGen_cis_eQTLs	ENSG00000134571	MYBPC3	9.5702e-17	G	-
11:46648659:A:G	11	46648659	eQTLGen	eQTLGen_cis_eQTLs	ENSG00000134575	ACP2	1.4085e-23	G	-
11:46648659:A:G	11	46648659	eQTLGen	eQTLGen_cis_eQTLs	ENSG00000172247	C1QTNF4	8.6066e-18	G	-
11:46648659:A:G	11	46648659	eQTLGen	eQTLGen_cis_eQTLs	ENSG00000175220	ARHGAP1	1.9943e-39	G	-
11:46649719:A:G	11	46649719	eQTLGen	eQTLGen_cis_eQTLs	ENSG00000025434	NR1H3	1.0502e-59	G	-
11:46649719:A:G	11	46649719	eQTLGen	eQTLGen_cis_eQTLs	ENSG00000134571	MYBPC3	1.2298e-25	G	-
11:46649719:A:G	11	46649719	eQTLGen	eQTLGen_cis_eQTLs	ENSG00000134575	ACP2	4.9948e-37	G	-
11:46649719:A:G	11	46649719	eQTLGen	eQTLGen_cis_eQTLs	ENSG00000135365	PHF21A	3.0978e-07	G	-
11:46649719:A:G	11	46649719	eQTLGen	eQTLGen_cis_eQTLs	ENSG00000175220	ARHGAP1	1.4402e-23	G	-
11:46701108:A:G	11	46701108	eQTLGen	eQTLGen_cis_eQTLs	ENSG00000134571	MYBPC3	6.0157e-16	G	-
11:46701108:A:G	11	46701108	eQTLGen	eQTLGen_cis_eQTLs	ENSG00000134575	ACP2	1.1214e-22	G	-
11:46701108:A:G	11	46701108	eQTLGen	eQTLGen_cis_eQTLs	ENSG00000172247	C1QTNF4	7.6093e-19	G	-
11:46701108:A:G	11	46701108	eQTLGen	eQTLGen_cis_eQTLs	ENSG00000175220	ARHGAP1	3.0801e-38	G	-
11:46710111:A:G	11	46710111	eQTLGen	eQTLGen_cis_eQTLs	ENSG00000134571	MYBPC3	5.4751e-19	A	-
11:46710111:A:G	11	46710111	eQTLGen	eQTLGen_cis_eQTLs	ENSG00000134575	ACP2	1.2076e-17	A	-
11:46710111:A:G	11	46710111	eQTLGen	eQTLGen_cis_eQTLs	ENSG00000172247	C1QTNF4	3.95e-22	A	-
11:46710111:A:G	11	46710111	eQTLGen	eQTLGen_cis_eQTLs	ENSG00000175220	ARHGAP1	2.6886e-40	A	-
11:46718663:C:T	11	46718663	eQTLGen	eQTLGen_cis_eQTLs	ENSG00000134571	MYBPC3	2.6414e-20	T	-
11:46718663:C:T	11	46718663	eQTLGen	eQTLGen_cis_eQTLs	ENSG00000134575	ACP2	8.7712e-14	T	-
11:46718663:C:T	11	46718663	eQTLGen	eQTLGen_cis_eQTLs	ENSG00000172247	C1QTNF4	2.0916e-23	T	-
11:46718663:C:T	11	46718663	eQTLGen	eQTLGen_cis_eQTLs	ENSG00000175220	ARHGAP1	2.0423e-39	T	-
11:46774672:C:T	11	46774672	eQTLGen	eQTLGen_cis_eQTLs	ENSG00000134571	MYBPC3	2.0082e-21	C	-
11:46774672:C:T	11	46774672	eQTLGen	eQTLGen_cis_eQTLs	ENSG00000134575	ACP2	3.3249e-14	C	-
11:46774672:C:T	11	46774672	eQTLGen	eQTLGen_cis_eQTLs	ENSG00000172247	C1QTNF4	1.6061e-23	C	-
11:46774672:C:T	11	46774672	eQTLGen	eQTLGen_cis_eQTLs	ENSG00000175220	ARHGAP1	1.3267e-38	C	-
11:46823945:C:T	11	46823945	eQTLGen	eQTLGen_cis_eQTLs	ENSG00000134571	MYBPC3	2.1721e-17	T	-
11:46823945:C:T	11	46823945	eQTLGen	eQTLGen_cis_eQTLs	ENSG00000134575	ACP2	6.2546e-23	T	-
11:46823945:C:T	11	46823945	eQTLGen	eQTLGen_cis_eQTLs	ENSG00000172247	C1QTNF4	3.7808e-18	T	-
11:46823945:C:T	11	46823945	eQTLGen	eQTLGen_cis_eQTLs	ENSG00000175220	ARHGAP1	2.1648e-37	T	-
11:46837557:C:T	11	46837557	eQTLGen	eQTLGen_cis_eQTLs	ENSG00000134571	MYBPC3	9.0333e-22	T	-
11:46837557:C:T	11	46837557	eQTLGen	eQTLGen_cis_eQTLs	ENSG00000134575	ACP2	2.1426e-15	T	-
11:46837557:C:T	11	46837557	eQTLGen	eQTLGen_cis_eQTLs	ENSG00000172247	C1QTNF4	1.2711e-20	T	-
11:46837557:C:T	11	46837557	eQTLGen	eQTLGen_cis_eQTLs	ENSG00000175220	ARHGAP1	8.1151e-37	T	-
11:46884447:C:T	11	46884447	eQTLGen	eQTLGen_cis_eQTLs	ENSG00000134571	MYBPC3	5.7912e-17	C	-
11:46884447:C:T	11	46884447	eQTLGen	eQTLGen_cis_eQTLs	ENSG00000134575	ACP2	3.435e-23	C	-
11:46884447:C:T	11	46884447	eQTLGen	eQTLGen_cis_eQTLs	ENSG00000172247	C1QTNF4	6.3516e-21	C	-
11:46884447:C:T	11	46884447	eQTLGen	eQTLGen_cis_eQTLs	ENSG00000175220	ARHGAP1	3.6757e-38	C	-
11:46884713:A:T	11	46884713	eQTLGen	eQTLGen_cis_eQTLs	ENSG00000134571	MYBPC3	2.4523e-16	A	-
11:46884713:A:T	11	46884713	eQTLGen	eQTLGen_cis_eQTLs	ENSG00000134575	ACP2	5.6906e-18	A	-
11:46884713:A:T	11	46884713	eQTLGen	eQTLGen_cis_eQTLs	ENSG00000172247	C1QTNF4	4.7738e-22	A	-
11:46884713:A:T	11	46884713	eQTLGen	eQTLGen_cis_eQTLs	ENSG00000175220	ARHGAP1	1.1918e-38	A	-
11:46896126:G:T	11	46896126	eQTLGen	eQTLGen_cis_eQTLs	ENSG00000134571	MYBPC3	2.0558e-20	G	-
11:46896126:G:T	11	46896126	eQTLGen	eQTLGen_cis_eQTLs	ENSG00000134575	ACP2	1.0959e-14	G	-
11:46896126:G:T	11	46896126	eQTLGen	eQTLGen_cis_eQTLs	ENSG00000172247	C1QTNF4	8.2656e-21	G	-
11:46896126:G:T	11	46896126	eQTLGen	eQTLGen_cis_eQTLs	ENSG00000175220	ARHGAP1	2.3746e-37	G	-
11:47137507:A:G	11	47137507	eQTLGen	eQTLGen_cis_eQTLs	ENSG00000134571	MYBPC3	5.1217e-19	A	-
11:47137507:A:G	11	47137507	eQTLGen	eQTLGen_cis_eQTLs	ENSG00000134575	ACP2	7.6257e-29	A	-
11:47137507:A:G	11	47137507	eQTLGen	eQTLGen_cis_eQTLs	ENSG00000172247	C1QTNF4	2.683e-17	A	-
11:47137507:A:G	11	47137507	eQTLGen	eQTLGen_cis_eQTLs	ENSG00000175220	ARHGAP1	5.0139e-31	A	-
11:47139254:C:T	11	47139254	eQTLGen	eQTLGen_cis_eQTLs	ENSG00000134571	MYBPC3	3.686e-19	T	-
11:47139254:C:T	11	47139254	eQTLGen	eQTLGen_cis_eQTLs	ENSG00000134575	ACP2	2.1873e-28	T	-
11:47139254:C:T	11	47139254	eQTLGen	eQTLGen_cis_eQTLs	ENSG00000172247	C1QTNF4	2.4827e-22	T	-
11:47139254:C:T	11	47139254	eQTLGen	eQTLGen_cis_eQTLs	ENSG00000175220	ARHGAP1	1.1328e-31	T	-
11:47204848:C:T	11	47204848	eQTLGen	eQTLGen_cis_eQTLs	ENSG00000134571	MYBPC3	5.4057e-20	C	-
11:47204848:C:T	11	47204848	eQTLGen	eQTLGen_cis_eQTLs	ENSG00000134575	ACP2	3.8293e-34	C	-
11:47204848:C:T	11	47204848	eQTLGen	eQTLGen_cis_eQTLs	ENSG00000172247	C1QTNF4	3.1513e-23	C	-
11:47204848:C:T	11	47204848	eQTLGen	eQTLGen_cis_eQTLs	ENSG00000175220	ARHGAP1	5.6087e-30	C	-
19:19083483:A:G	19	19083483	eQTLGen	eQTLGen_cis_eQTLs	ENSG00000006015	C19orf60	1.2235e-06	A	+
19:19083483:A:G	19	19083483	eQTLGen	eQTLGen_cis_eQTLs	ENSG00000064489	MEF2BNB-MEF2B	5.5197e-06	A	+
19:19083483:A:G	19	19083483	eQTLGen	eQTLGen_cis_eQTLs	ENSG00000064547	LPAR2	1.145e-05	A	-
19:19083483:A:G	19	19083483	eQTLGen	eQTLGen_cis_eQTLs	ENSG00000064607	SUGP2	3.8493e-17	A	+
19:19083483:A:G	19	19083483	eQTLGen	eQTLGen_cis_eQTLs	ENSG00000105726	ATP13A1	4.576e-156	A	-
19:19083483:A:G	19	19083483	eQTLGen	eQTLGen_cis_eQTLs	ENSG00000129933	MAU2	3.258e-114	A	+
19:19083483:A:G	19	19083483	eQTLGen	eQTLGen_cis_eQTLs	ENSG00000167491	GATAD2A	1.3649e-24	A	-
19:19092434:C:T	19	19092434	eQTLGen	eQTLGen_cis_eQTLs	ENSG00000064489	MEF2BNB-MEF2B	4.116e-08	C	+
19:19092434:C:T	19	19092434	eQTLGen	eQTLGen_cis_eQTLs	ENSG00000064607	SUGP2	7.2127e-22	C	+
19:19092434:C:T	19	19092434	eQTLGen	eQTLGen_cis_eQTLs	ENSG00000105726	ATP13A1	2.8932e-142	C	-
19:19092434:C:T	19	19092434	eQTLGen	eQTLGen_cis_eQTLs	ENSG00000129933	MAU2	2.9392e-120	C	+
19:19092434:C:T	19	19092434	eQTLGen	eQTLGen_cis_eQTLs	ENSG00000167491	GATAD2A	9.4779e-27	C	-
19:19103986:A:T	19	19103986	eQTLGen	eQTLGen_cis_eQTLs	ENSG00000064489	MEF2BNB-MEF2B	1.819e-09	T	+
19:19103986:A:T	19	19103986	eQTLGen	eQTLGen_cis_eQTLs	ENSG00000105726	ATP13A1	9.4673e-07	T	-
19:19103986:A:T	19	19103986	eQTLGen	eQTLGen_cis_eQTLs	ENSG00000129933	MAU2	7.0303e-09	T	+
19:19103986:A:T	19	19103986	eQTLGen	eQTLGen_cis_eQTLs	ENSG00000167491	GATAD2A	3.8497e-16	T	-
19:19103986:A:T	19	19103986	eQTLGen	eQTLGen_cis_eQTLs	ENSG00000254901	MEF2BNB	2.3492e-06	T	+
19:19104843:A:C	19	19104843	eQTLGen	eQTLGen_cis_eQTLs	ENSG00000006015	C19orf60	4.6359e-07	C	+
19:19104843:A:C	19	19104843	eQTLGen	eQTLGen_cis_eQTLs	ENSG00000064489	MEF2BNB-MEF2B	3.1133e-06	C	+
19:19104843:A:C	19	19104843	eQTLGen	eQTLGen_cis_eQTLs	ENSG00000064607	SUGP2	1.3255e-15	C	+
19:19104843:A:C	19	19104843	eQTLGen	eQTLGen_cis_eQTLs	ENSG00000105726	ATP13A1	5.0441e-158	C	-
19:19104843:A:C	19	19104843	eQTLGen	eQTLGen_cis_eQTLs	ENSG00000129933	MAU2	2.7433e-126	C	+
19:19104843:A:C	19	19104843	eQTLGen	eQTLGen_cis_eQTLs	ENSG00000167491	GATAD2A	1.2455e-25	C	-
19:19110422:C:T	19	19110422	eQTLGen	eQTLGen_cis_eQTLs	ENSG00000064489	MEF2BNB-MEF2B	1.316e-07	C	+
19:19110422:C:T	19	19110422	eQTLGen	eQTLGen_cis_eQTLs	ENSG00000064607	SUGP2	6.2678e-21	C	+
19:19110422:C:T	19	19110422	eQTLGen	eQTLGen_cis_eQTLs	ENSG00000105726	ATP13A1	3.4005e-132	C	-
19:19110422:C:T	19	19110422	eQTLGen	eQTLGen_cis_eQTLs	ENSG00000129933	MAU2	1.0225e-109	C	+
19:19110422:C:T	19	19110422	eQTLGen	eQTLGen_cis_eQTLs	ENSG00000167491	GATAD2A	1.8181e-39	C	-
19:19130750:A:G	19	19130750	eQTLGen	eQTLGen_cis_eQTLs	ENSG00000006015	C19orf60	1.6896e-05	G	+
19:19130750:A:G	19	19130750	eQTLGen	eQTLGen_cis_eQTLs	ENSG00000064489	MEF2BNB-MEF2B	2.3096e-10	G	+
19:19130750:A:G	19	19130750	eQTLGen	eQTLGen_cis_eQTLs	ENSG00000064607	SUGP2	2.2116e-20	G	+
19:19130750:A:G	19	19130750	eQTLGen	eQTLGen_cis_eQTLs	ENSG00000105726	ATP13A1	2.0593e-162	G	-
19:19130750:A:G	19	19130750	eQTLGen	eQTLGen_cis_eQTLs	ENSG00000129933	MAU2	6.9677e-133	G	+
19:19130750:A:G	19	19130750	eQTLGen	eQTLGen_cis_eQTLs	ENSG00000167491	GATAD2A	2.8579e-32	G	-
19:19155672:A:G	19	19155672	eQTLGen	eQTLGen_cis_eQTLs	ENSG00000064489	MEF2BNB-MEF2B	7.5744e-10	G	+
19:19155672:A:G	19	19155672	eQTLGen	eQTLGen_cis_eQTLs	ENSG00000064607	SUGP2	6.267e-23	G	+
19:19155672:A:G	19	19155672	eQTLGen	eQTLGen_cis_eQTLs	ENSG00000105726	ATP13A1	2.9423e-150	G	-
19:19155672:A:G	19	19155672	eQTLGen	eQTLGen_cis_eQTLs	ENSG00000129933	MAU2	9.6728e-124	G	+
19:19155672:A:G	19	19155672	eQTLGen	eQTLGen_cis_eQTLs	ENSG00000167491	GATAD2A	1.3199e-39	G	-
19:19155672:A:G	19	19155672	eQTLGen	eQTLGen_cis_eQTLs	ENSG00000254901	MEF2BNB	1.1954e-06	G	+
19:19207229:A:G	19	19207229	eQTLGen	eQTLGen_cis_eQTLs	ENSG00000064489	MEF2BNB-MEF2B	3.6409e-11	G	+
19:19207229:A:G	19	19207229	eQTLGen	eQTLGen_cis_eQTLs	ENSG00000064607	SUGP2	2.5434e-26	G	+
19:19207229:A:G	19	19207229	eQTLGen	eQTLGen_cis_eQTLs	ENSG00000105726	ATP13A1	4.6053e-169	G	-
19:19207229:A:G	19	19207229	eQTLGen	eQTLGen_cis_eQTLs	ENSG00000129933	MAU2	1.0662e-156	G	+
19:19207229:A:G	19	19207229	eQTLGen	eQTLGen_cis_eQTLs	ENSG00000167491	GATAD2A	8.7039e-40	G	-
19:19207229:A:G	19	19207229	eQTLGen	eQTLGen_cis_eQTLs	ENSG00000254901	MEF2BNB	5.9599e-08	G	+
19:19260760:C:G	19	19260760	eQTLGen	eQTLGen_cis_eQTLs	ENSG00000064489	MEF2BNB-MEF2B	1.5903e-24	G	+
19:19260760:C:G	19	19260760	eQTLGen	eQTLGen_cis_eQTLs	ENSG00000064545	TMEM161A	1.5888e-05	G	+
19:19260760:C:G	19	19260760	eQTLGen	eQTLGen_cis_eQTLs	ENSG00000105726	ATP13A1	4.8735e-105	G	-
19:19260760:C:G	19	19260760	eQTLGen	eQTLGen_cis_eQTLs	ENSG00000129933	MAU2	1.5147e-175	G	+
19:19260760:C:G	19	19260760	eQTLGen	eQTLGen_cis_eQTLs	ENSG00000167491	GATAD2A	5.5754e-37	G	-
19:19260760:C:G	19	19260760	eQTLGen	eQTLGen_cis_eQTLs	ENSG00000254901	MEF2BNB	6.4655e-18	G	+
19:19260808:C:T	19	19260808	eQTLGen	eQTLGen_cis_eQTLs	ENSG00000064489	MEF2BNB-MEF2B	1.959e-17	C	+
19:19260808:C:T	19	19260808	eQTLGen	eQTLGen_cis_eQTLs	ENSG00000064607	SUGP2	6.2697e-09	C	-
19:19260808:C:T	19	19260808	eQTLGen	eQTLGen_cis_eQTLs	ENSG00000105726	ATP13A1	1.6916e-74	C	-
19:19260808:C:T	19	19260808	eQTLGen	eQTLGen_cis_eQTLs	ENSG00000129933	MAU2	2.0666e-254	C	+
19:19260808:C:T	19	19260808	eQTLGen	eQTLGen_cis_eQTLs	ENSG00000167491	GATAD2A	8.547e-26	C	-
19:19260808:C:T	19	19260808	eQTLGen	eQTLGen_cis_eQTLs	ENSG00000254901	MEF2BNB	2.4746e-14	C	+
19:19261851:C:T	19	19261851	eQTLGen	eQTLGen_cis_eQTLs	ENSG00000064489	MEF2BNB-MEF2B	3.2091e-34	T	+
19:19261851:C:T	19	19261851	eQTLGen	eQTLGen_cis_eQTLs	ENSG00000064490	RFXANK	4.7367e-67	T	-
19:19261851:C:T	19	19261851	eQTLGen	eQTLGen_cis_eQTLs	ENSG00000064547	LPAR2	4.7174e-13	T	-
19:19261851:C:T	19	19261851	eQTLGen	eQTLGen_cis_eQTLs	ENSG00000105726	ATP13A1	7.1854e-95	T	-
19:19261851:C:T	19	19261851	eQTLGen	eQTLGen_cis_eQTLs	ENSG00000129933	MAU2	1.288e-301	T	+
19:19261851:C:T	19	19261851	eQTLGen	eQTLGen_cis_eQTLs	ENSG00000167491	GATAD2A	1.7474e-39	T	-
19:19261851:C:T	19	19261851	eQTLGen	eQTLGen_cis_eQTLs	ENSG00000254901	MEF2BNB	3.1342e-27	T	+
19:19262300:C:T	19	19262300	eQTLGen	eQTLGen_cis_eQTLs	ENSG00000064489	MEF2BNB-MEF2B	2.2039e-32	C	+
19:19262300:C:T	19	19262300	eQTLGen	eQTLGen_cis_eQTLs	ENSG00000064490	RFXANK	4.4444e-68	C	-
19:19262300:C:T	19	19262300	eQTLGen	eQTLGen_cis_eQTLs	ENSG00000064547	LPAR2	1.8781e-13	C	-
19:19262300:C:T	19	19262300	eQTLGen	eQTLGen_cis_eQTLs	ENSG00000105726	ATP13A1	2.7607e-97	C	-
19:19262300:C:T	19	19262300	eQTLGen	eQTLGen_cis_eQTLs	ENSG00000129933	MAU2	5.6825e-298	C	+
19:19262300:C:T	19	19262300	eQTLGen	eQTLGen_cis_eQTLs	ENSG00000167491	GATAD2A	4.7407e-38	C	-
19:19262300:C:T	19	19262300	eQTLGen	eQTLGen_cis_eQTLs	ENSG00000213999	MEF2B	8.2036e-06	C	+
19:19262300:C:T	19	19262300	eQTLGen	eQTLGen_cis_eQTLs	ENSG00000254901	MEF2BNB	5.4172e-29	C	+
19:19262698:A:G	19	19262698	eQTLGen	eQTLGen_cis_eQTLs	ENSG00000064489	MEF2BNB-MEF2B	1.3368e-35	G	+
19:19262698:A:G	19	19262698	eQTLGen	eQTLGen_cis_eQTLs	ENSG00000064490	RFXANK	8.5733e-68	G	-
19:19262698:A:G	19	19262698	eQTLGen	eQTLGen_cis_eQTLs	ENSG00000064547	LPAR2	5.1999e-14	G	-
19:19262698:A:G	19	19262698	eQTLGen	eQTLGen_cis_eQTLs	ENSG00000105726	ATP13A1	3.3667e-87	G	-
19:19262698:A:G	19	19262698	eQTLGen	eQTLGen_cis_eQTLs	ENSG00000129933	MAU2	6.5217e-280	G	+
19:19262698:A:G	19	19262698	eQTLGen	eQTLGen_cis_eQTLs	ENSG00000167491	GATAD2A	5.1194e-35	G	-
19:19262698:A:G	19	19262698	eQTLGen	eQTLGen_cis_eQTLs	ENSG00000213999	MEF2B	1.8087e-07	G	+
19:19262698:A:G	19	19262698	eQTLGen	eQTLGen_cis_eQTLs	ENSG00000254901	MEF2BNB	1.248e-29	G	+
19:19262989:C:T	19	19262989	eQTLGen	eQTLGen_cis_eQTLs	ENSG00000064489	MEF2BNB-MEF2B	5.793e-34	C	+
19:19262989:C:T	19	19262989	eQTLGen	eQTLGen_cis_eQTLs	ENSG00000064490	RFXANK	2.3125e-64	C	-
19:19262989:C:T	19	19262989	eQTLGen	eQTLGen_cis_eQTLs	ENSG00000064547	LPAR2	1.3496e-13	C	-
19:19262989:C:T	19	19262989	eQTLGen	eQTLGen_cis_eQTLs	ENSG00000105726	ATP13A1	3.1114e-98	C	-
19:19262989:C:T	19	19262989	eQTLGen	eQTLGen_cis_eQTLs	ENSG00000129933	MAU2	3.5984e-292	C	+
19:19262989:C:T	19	19262989	eQTLGen	eQTLGen_cis_eQTLs	ENSG00000167491	GATAD2A	6.277e-40	C	-
19:19262989:C:T	19	19262989	eQTLGen	eQTLGen_cis_eQTLs	ENSG00000254901	MEF2BNB	1.1288e-26	C	+
19:19263148:C:T	19	19263148	eQTLGen	eQTLGen_cis_eQTLs	ENSG00000064489	MEF2BNB-MEF2B	1.2463e-33	T	+
19:19263148:C:T	19	19263148	eQTLGen	eQTLGen_cis_eQTLs	ENSG00000064490	RFXANK	3.7274e-67	T	-
19:19263148:C:T	19	19263148	eQTLGen	eQTLGen_cis_eQTLs	ENSG00000064547	LPAR2	2.5094e-13	T	-
19:19263148:C:T	19	19263148	eQTLGen	eQTLGen_cis_eQTLs	ENSG00000105726	ATP13A1	8.0357e-95	T	-
19:19263148:C:T	19	19263148	eQTLGen	eQTLGen_cis_eQTLs	ENSG00000129933	MAU2	7.3516e-303	T	+
19:19263148:C:T	19	19263148	eQTLGen	eQTLGen_cis_eQTLs	ENSG00000167491	GATAD2A	3.0183e-39	T	-
19:19263148:C:T	19	19263148	eQTLGen	eQTLGen_cis_eQTLs	ENSG00000254901	MEF2BNB	5.8116e-27	T	+
19:19263938:C:T	19	19263938	eQTLGen	eQTLGen_cis_eQTLs	ENSG00000064489	MEF2BNB-MEF2B	3.6819e-34	C	+
19:19263938:C:T	19	19263938	eQTLGen	eQTLGen_cis_eQTLs	ENSG00000064490	RFXANK	6.7139e-68	C	-
19:19263938:C:T	19	19263938	eQTLGen	eQTLGen_cis_eQTLs	ENSG00000064547	LPAR2	1.5593e-13	C	-
19:19263938:C:T	19	19263938	eQTLGen	eQTLGen_cis_eQTLs	ENSG00000105726	ATP13A1	1.9287e-95	C	-
19:19263938:C:T	19	19263938	eQTLGen	eQTLGen_cis_eQTLs	ENSG00000129933	MAU2	3.9801e-302	C	+
19:19263938:C:T	19	19263938	eQTLGen	eQTLGen_cis_eQTLs	ENSG00000167491	GATAD2A	2.0804e-39	C	-
19:19263938:C:T	19	19263938	eQTLGen	eQTLGen_cis_eQTLs	ENSG00000254901	MEF2BNB	4.7167e-28	C	+
19:19264122:A:G	19	19264122	eQTLGen	eQTLGen_cis_eQTLs	ENSG00000064489	MEF2BNB-MEF2B	1.5259e-34	A	+
19:19264122:A:G	19	19264122	eQTLGen	eQTLGen_cis_eQTLs	ENSG00000064490	RFXANK	2.5919e-68	A	-
19:19264122:A:G	19	19264122	eQTLGen	eQTLGen_cis_eQTLs	ENSG00000064547	LPAR2	1.0584e-13	A	-
19:19264122:A:G	19	19264122	eQTLGen	eQTLGen_cis_eQTLs	ENSG00000105726	ATP13A1	1.7823e-95	A	-
19:19264122:A:G	19	19264122	eQTLGen	eQTLGen_cis_eQTLs	ENSG00000129933	MAU2	6.1486e-303	A	+
19:19264122:A:G	19	19264122	eQTLGen	eQTLGen_cis_eQTLs	ENSG00000167491	GATAD2A	6.0475e-40	A	-
19:19264122:A:G	19	19264122	eQTLGen	eQTLGen_cis_eQTLs	ENSG00000254901	MEF2BNB	8.7733e-28	A	+
19:19264256:C:T	19	19264256	eQTLGen	eQTLGen_cis_eQTLs	ENSG00000064489	MEF2BNB-MEF2B	2.1547e-34	T	+
19:19264256:C:T	19	19264256	eQTLGen	eQTLGen_cis_eQTLs	ENSG00000064490	RFXANK	2.115e-68	T	-
19:19264256:C:T	19	19264256	eQTLGen	eQTLGen_cis_eQTLs	ENSG00000064547	LPAR2	9.6067e-14	T	-
19:19264256:C:T	19	19264256	eQTLGen	eQTLGen_cis_eQTLs	ENSG00000105726	ATP13A1	1.4063e-95	T	-
19:19264256:C:T	19	19264256	eQTLGen	eQTLGen_cis_eQTLs	ENSG00000129933	MAU2	1.0509e-302	T	+
19:19264256:C:T	19	19264256	eQTLGen	eQTLGen_cis_eQTLs	ENSG00000167491	GATAD2A	5.0597e-40	T	-
19:19264256:C:T	19	19264256	eQTLGen	eQTLGen_cis_eQTLs	ENSG00000254901	MEF2BNB	1.0696e-27	T	+
19:19264427:C:G	19	19264427	eQTLGen	eQTLGen_cis_eQTLs	ENSG00000064489	MEF2BNB-MEF2B	2.6106e-34	C	+
19:19264427:C:G	19	19264427	eQTLGen	eQTLGen_cis_eQTLs	ENSG00000064490	RFXANK	1.2759e-68	C	-
19:19264427:C:G	19	19264427	eQTLGen	eQTLGen_cis_eQTLs	ENSG00000064547	LPAR2	9.3766e-14	C	-
19:19264427:C:G	19	19264427	eQTLGen	eQTLGen_cis_eQTLs	ENSG00000105726	ATP13A1	1.7456e-95	C	-
19:19264427:C:G	19	19264427	eQTLGen	eQTLGen_cis_eQTLs	ENSG00000129933	MAU2	2.3698e-303	C	+
19:19264427:C:G	19	19264427	eQTLGen	eQTLGen_cis_eQTLs	ENSG00000167491	GATAD2A	6.6907e-40	C	-
19:19264427:C:G	19	19264427	eQTLGen	eQTLGen_cis_eQTLs	ENSG00000254901	MEF2BNB	4.5425e-28	C	+
19:19264676:C:T	19	19264676	eQTLGen	eQTLGen_cis_eQTLs	ENSG00000064489	MEF2BNB-MEF2B	9.2845e-35	C	+
19:19264676:C:T	19	19264676	eQTLGen	eQTLGen_cis_eQTLs	ENSG00000064490	RFXANK	8.9089e-68	C	-
19:19264676:C:T	19	19264676	eQTLGen	eQTLGen_cis_eQTLs	ENSG00000064547	LPAR2	7.8149e-14	C	-
19:19264676:C:T	19	19264676	eQTLGen	eQTLGen_cis_eQTLs	ENSG00000105726	ATP13A1	1.7206e-96	C	-
19:19264676:C:T	19	19264676	eQTLGen	eQTLGen_cis_eQTLs	ENSG00000129933	MAU2	2.0113e-301	C	+
19:19264676:C:T	19	19264676	eQTLGen	eQTLGen_cis_eQTLs	ENSG00000167491	GATAD2A	1.2977e-40	C	-
19:19264676:C:T	19	19264676	eQTLGen	eQTLGen_cis_eQTLs	ENSG00000254901	MEF2BNB	1.2585e-27	C	+
19:19264933:C:T	19	19264933	eQTLGen	eQTLGen_cis_eQTLs	ENSG00000064489	MEF2BNB-MEF2B	1.3321e-34	T	+
19:19264933:C:T	19	19264933	eQTLGen	eQTLGen_cis_eQTLs	ENSG00000064490	RFXANK	4.2024e-68	T	-
19:19264933:C:T	19	19264933	eQTLGen	eQTLGen_cis_eQTLs	ENSG00000064547	LPAR2	8.7447e-14	T	-
19:19264933:C:T	19	19264933	eQTLGen	eQTLGen_cis_eQTLs	ENSG00000105726	ATP13A1	1.4927e-96	T	-
19:19264933:C:T	19	19264933	eQTLGen	eQTLGen_cis_eQTLs	ENSG00000129933	MAU2	1.0383e-301	T	+
19:19264933:C:T	19	19264933	eQTLGen	eQTLGen_cis_eQTLs	ENSG00000167491	GATAD2A	1.7335e-40	T	-
19:19264933:C:T	19	19264933	eQTLGen	eQTLGen_cis_eQTLs	ENSG00000254901	MEF2BNB	1.15e-27	T	+
19:19266848:C:T	19	19266848	eQTLGen	eQTLGen_cis_eQTLs	ENSG00000064489	MEF2BNB-MEF2B	1.5626e-33	C	+
19:19266848:C:T	19	19266848	eQTLGen	eQTLGen_cis_eQTLs	ENSG00000064490	RFXANK	4.0296e-68	C	-
19:19266848:C:T	19	19266848	eQTLGen	eQTLGen_cis_eQTLs	ENSG00000064545	TMEM161A	1.6865e-05	C	+
19:19266848:C:T	19	19266848	eQTLGen	eQTLGen_cis_eQTLs	ENSG00000064547	LPAR2	1.2385e-13	C	-
19:19266848:C:T	19	19266848	eQTLGen	eQTLGen_cis_eQTLs	ENSG00000105726	ATP13A1	4.3493e-92	C	-
19:19266848:C:T	19	19266848	eQTLGen	eQTLGen_cis_eQTLs	ENSG00000129933	MAU2	1.1528e-306	C	+
19:19266848:C:T	19	19266848	eQTLGen	eQTLGen_cis_eQTLs	ENSG00000167491	GATAD2A	7.809e-41	C	-
19:19266848:C:T	19	19266848	eQTLGen	eQTLGen_cis_eQTLs	ENSG00000254901	MEF2BNB	5.2222e-28	C	+
19:19267458:C:T	19	19267458	eQTLGen	eQTLGen_cis_eQTLs	ENSG00000064489	MEF2BNB-MEF2B	7.2174e-33	C	+
19:19267458:C:T	19	19267458	eQTLGen	eQTLGen_cis_eQTLs	ENSG00000064490	RFXANK	6.3064e-70	C	-
19:19267458:C:T	19	19267458	eQTLGen	eQTLGen_cis_eQTLs	ENSG00000064547	LPAR2	5.9125e-15	C	-
19:19267458:C:T	19	19267458	eQTLGen	eQTLGen_cis_eQTLs	ENSG00000105726	ATP13A1	6.6296e-97	C	-
19:19267458:C:T	19	19267458	eQTLGen	eQTLGen_cis_eQTLs	ENSG00000129933	MAU2	1.646e-299	C	+
19:19267458:C:T	19	19267458	eQTLGen	eQTLGen_cis_eQTLs	ENSG00000167491	GATAD2A	1.3047e-40	C	-
19:19267458:C:T	19	19267458	eQTLGen	eQTLGen_cis_eQTLs	ENSG00000254901	MEF2BNB	1.7153e-28	C	+
19:19267910:A:G	19	19267910	eQTLGen	eQTLGen_cis_eQTLs	ENSG00000064489	MEF2BNB-MEF2B	1.1958e-33	G	+
19:19267910:A:G	19	19267910	eQTLGen	eQTLGen_cis_eQTLs	ENSG00000064490	RFXANK	8.7289e-69	G	-
19:19267910:A:G	19	19267910	eQTLGen	eQTLGen_cis_eQTLs	ENSG00000064547	LPAR2	7.0713e-15	G	-
19:19267910:A:G	19	19267910	eQTLGen	eQTLGen_cis_eQTLs	ENSG00000105726	ATP13A1	1.2933e-98	G	-
19:19267910:A:G	19	19267910	eQTLGen	eQTLGen_cis_eQTLs	ENSG00000129933	MAU2	3.4759e-299	G	+
19:19267910:A:G	19	19267910	eQTLGen	eQTLGen_cis_eQTLs	ENSG00000167491	GATAD2A	3.4743e-40	G	-
19:19267910:A:G	19	19267910	eQTLGen	eQTLGen_cis_eQTLs	ENSG00000254901	MEF2BNB	6.2709e-29	G	+
19:19268114:C:T	19	19268114	eQTLGen	eQTLGen_cis_eQTLs	ENSG00000064489	MEF2BNB-MEF2B	3.4206e-34	T	+
19:19268114:C:T	19	19268114	eQTLGen	eQTLGen_cis_eQTLs	ENSG00000064490	RFXANK	5.9163e-70	T	-
19:19268114:C:T	19	19268114	eQTLGen	eQTLGen_cis_eQTLs	ENSG00000064547	LPAR2	2.3475e-14	T	-
19:19268114:C:T	19	19268114	eQTLGen	eQTLGen_cis_eQTLs	ENSG00000105726	ATP13A1	1.5219e-95	T	-
19:19268114:C:T	19	19268114	eQTLGen	eQTLGen_cis_eQTLs	ENSG00000129933	MAU2	7.5578e-299	T	+
19:19268114:C:T	19	19268114	eQTLGen	eQTLGen_cis_eQTLs	ENSG00000167491	GATAD2A	3.5627e-41	T	-
19:19268114:C:T	19	19268114	eQTLGen	eQTLGen_cis_eQTLs	ENSG00000254901	MEF2BNB	4.0751e-28	T	+
19:19268316:A:G	19	19268316	eQTLGen	eQTLGen_cis_eQTLs	ENSG00000064489	MEF2BNB-MEF2B	3.4206e-34	A	+
19:19268316:A:G	19	19268316	eQTLGen	eQTLGen_cis_eQTLs	ENSG00000064490	RFXANK	1.1523e-68	A	-
19:19268316:A:G	19	19268316	eQTLGen	eQTLGen_cis_eQTLs	ENSG00000064547	LPAR2	2.2028e-14	A	-
19:19268316:A:G	19	19268316	eQTLGen	eQTLGen_cis_eQTLs	ENSG00000105726	ATP13A1	9.8669e-97	A	-
19:19268316:A:G	19	19268316	eQTLGen	eQTLGen_cis_eQTLs	ENSG00000129933	MAU2	4.7947e-301	A	+
19:19268316:A:G	19	19268316	eQTLGen	eQTLGen_cis_eQTLs	ENSG00000167491	GATAD2A	6.3811e-41	A	-
19:19268316:A:G	19	19268316	eQTLGen	eQTLGen_cis_eQTLs	ENSG00000254901	MEF2BNB	4.0751e-28	A	+
19:19268699:C:T	19	19268699	eQTLGen	eQTLGen_cis_eQTLs	ENSG00000064489	MEF2BNB-MEF2B	1.4381e-34	T	+
19:19268699:C:T	19	19268699	eQTLGen	eQTLGen_cis_eQTLs	ENSG00000064490	RFXANK	6.1179e-69	T	-
19:19268699:C:T	19	19268699	eQTLGen	eQTLGen_cis_eQTLs	ENSG00000064547	LPAR2	1.4992e-14	T	-
19:19268699:C:T	19	19268699	eQTLGen	eQTLGen_cis_eQTLs	ENSG00000105726	ATP13A1	3.2278e-95	T	-
19:19268699:C:T	19	19268699	eQTLGen	eQTLGen_cis_eQTLs	ENSG00000129933	MAU2	5.9671e-300	T	+
19:19268699:C:T	19	19268699	eQTLGen	eQTLGen_cis_eQTLs	ENSG00000167491	GATAD2A	7.5e-41	T	-
19:19268699:C:T	19	19268699	eQTLGen	eQTLGen_cis_eQTLs	ENSG00000254901	MEF2BNB	2.197e-28	T	+
19:19268761:A:C	19	19268761	eQTLGen	eQTLGen_cis_eQTLs	ENSG00000064489	MEF2BNB-MEF2B	2.2163e-33	A	+
19:19268761:A:C	19	19268761	eQTLGen	eQTLGen_cis_eQTLs	ENSG00000064490	RFXANK	7.3262e-62	A	-
19:19268761:A:C	19	19268761	eQTLGen	eQTLGen_cis_eQTLs	ENSG00000064547	LPAR2	7.9105e-14	A	-
19:19268761:A:C	19	19268761	eQTLGen	eQTLGen_cis_eQTLs	ENSG00000105726	ATP13A1	3.2792e-102	A	-
19:19268761:A:C	19	19268761	eQTLGen	eQTLGen_cis_eQTLs	ENSG00000129933	MAU2	1.5352e-285	A	+
19:19268761:A:C	19	19268761	eQTLGen	eQTLGen_cis_eQTLs	ENSG00000167491	GATAD2A	2.1588e-39	A	-
19:19268761:A:C	19	19268761	eQTLGen	eQTLGen_cis_eQTLs	ENSG00000254901	MEF2BNB	1.8001e-29	A	+
19:19268874:A:G	19	19268874	eQTLGen	eQTLGen_cis_eQTLs	ENSG00000064489	MEF2BNB-MEF2B	2.0012e-34	G	+
19:19268874:A:G	19	19268874	eQTLGen	eQTLGen_cis_eQTLs	ENSG00000064490	RFXANK	9.5646e-69	G	-
19:19268874:A:G	19	19268874	eQTLGen	eQTLGen_cis_eQTLs	ENSG00000064547	LPAR2	1.6828e-14	G	-
19:19268874:A:G	19	19268874	eQTLGen	eQTLGen_cis_eQTLs	ENSG00000105726	ATP13A1	8.3113e-97	G	-
19:19268874:A:G	19	19268874	eQTLGen	eQTLGen_cis_eQTLs	ENSG00000129933	MAU2	1.3853e-300	G	+
19:19268874:A:G	19	19268874	eQTLGen	eQTLGen_cis_eQTLs	ENSG00000167491	GATAD2A	1.2365e-40	G	-
19:19268874:A:G	19	19268874	eQTLGen	eQTLGen_cis_eQTLs	ENSG00000254901	MEF2BNB	5.7559e-28	G	+
19:19269347:A:G	19	19269347	eQTLGen	eQTLGen_cis_eQTLs	ENSG00000064489	MEF2BNB-MEF2B	1.9816e-34	A	+
19:19269347:A:G	19	19269347	eQTLGen	eQTLGen_cis_eQTLs	ENSG00000064490	RFXANK	5.4629e-68	A	-
19:19269347:A:G	19	19269347	eQTLGen	eQTLGen_cis_eQTLs	ENSG00000064547	LPAR2	1.1929e-14	A	-
19:19269347:A:G	19	19269347	eQTLGen	eQTLGen_cis_eQTLs	ENSG00000105726	ATP13A1	1.1234e-95	A	-
19:19269347:A:G	19	19269347	eQTLGen	eQTLGen_cis_eQTLs	ENSG00000129933	MAU2	2.7813e-300	A	+
19:19269347:A:G	19	19269347	eQTLGen	eQTLGen_cis_eQTLs	ENSG00000167491	GATAD2A	5.2982e-41	A	-
19:19269347:A:G	19	19269347	eQTLGen	eQTLGen_cis_eQTLs	ENSG00000250067	YJEFN3	1.6972e-05	A	-
19:19269347:A:G	19	19269347	eQTLGen	eQTLGen_cis_eQTLs	ENSG00000254901	MEF2BNB	1.5548e-28	A	+
19:19269749:G:T	19	19269749	eQTLGen	eQTLGen_cis_eQTLs	ENSG00000064489	MEF2BNB-MEF2B	3.0032e-34	T	+
19:19269749:G:T	19	19269749	eQTLGen	eQTLGen_cis_eQTLs	ENSG00000064490	RFXANK	1.5694e-61	T	-
19:19269749:G:T	19	19269749	eQTLGen	eQTLGen_cis_eQTLs	ENSG00000064547	LPAR2	2.2844e-13	T	-
19:19269749:G:T	19	19269749	eQTLGen	eQTLGen_cis_eQTLs	ENSG00000105726	ATP13A1	1.3069e-100	T	-
19:19269749:G:T	19	19269749	eQTLGen	eQTLGen_cis_eQTLs	ENSG00000129933	MAU2	4.7585e-287	T	+
19:19269749:G:T	19	19269749	eQTLGen	eQTLGen_cis_eQTLs	ENSG00000167491	GATAD2A	5.294e-40	T	-
19:19269749:G:T	19	19269749	eQTLGen	eQTLGen_cis_eQTLs	ENSG00000254901	MEF2BNB	3.6717e-28	T	+
19:19273337:C:T	19	19273337	eQTLGen	eQTLGen_cis_eQTLs	ENSG00000064489	MEF2BNB-MEF2B	1.56e-29	C	+
19:19273337:C:T	19	19273337	eQTLGen	eQTLGen_cis_eQTLs	ENSG00000064490	RFXANK	5.4893e-94	C	-
19:19273337:C:T	19	19273337	eQTLGen	eQTLGen_cis_eQTLs	ENSG00000064547	LPAR2	5.7326e-17	C	-
19:19273337:C:T	19	19273337	eQTLGen	eQTLGen_cis_eQTLs	ENSG00000105726	ATP13A1	6.699e-90	C	-
19:19273337:C:T	19	19273337	eQTLGen	eQTLGen_cis_eQTLs	ENSG00000129933	MAU2	3.27170000000001e-310	C	+
19:19273337:C:T	19	19273337	eQTLGen	eQTLGen_cis_eQTLs	ENSG00000167491	GATAD2A	2.4514e-43	C	-
19:19273337:C:T	19	19273337	eQTLGen	eQTLGen_cis_eQTLs	ENSG00000250067	YJEFN3	3.2023e-06	C	-
19:19273337:C:T	19	19273337	eQTLGen	eQTLGen_cis_eQTLs	ENSG00000254901	MEF2BNB	4.544e-32	C	+
19:19274092:A:G	19	19274092	eQTLGen	eQTLGen_cis_eQTLs	ENSG00000064489	MEF2BNB-MEF2B	1.64e-29	G	+
19:19274092:A:G	19	19274092	eQTLGen	eQTLGen_cis_eQTLs	ENSG00000064490	RFXANK	2.2711e-93	G	-
19:19274092:A:G	19	19274092	eQTLGen	eQTLGen_cis_eQTLs	ENSG00000064547	LPAR2	5.1038e-16	G	-
19:19274092:A:G	19	19274092	eQTLGen	eQTLGen_cis_eQTLs	ENSG00000105726	ATP13A1	3.8372e-91	G	-
19:19274092:A:G	19	19274092	eQTLGen	eQTLGen_cis_eQTLs	ENSG00000129933	MAU2	1.7446e-305	G	+
19:19274092:A:G	19	19274092	eQTLGen	eQTLGen_cis_eQTLs	ENSG00000167491	GATAD2A	3.5503e-42	G	-
19:19274092:A:G	19	19274092	eQTLGen	eQTLGen_cis_eQTLs	ENSG00000250067	YJEFN3	4.0267e-06	G	-
19:19274092:A:G	19	19274092	eQTLGen	eQTLGen_cis_eQTLs	ENSG00000254901	MEF2BNB	8.0432e-32	G	+
19:19274722:C:T	19	19274722	eQTLGen	eQTLGen_cis_eQTLs	ENSG00000064489	MEF2BNB-MEF2B	9.5575e-30	C	+
19:19274722:C:T	19	19274722	eQTLGen	eQTLGen_cis_eQTLs	ENSG00000064490	RFXANK	1.2408e-93	C	-
19:19274722:C:T	19	19274722	eQTLGen	eQTLGen_cis_eQTLs	ENSG00000064547	LPAR2	4.7237e-16	C	-
19:19274722:C:T	19	19274722	eQTLGen	eQTLGen_cis_eQTLs	ENSG00000105726	ATP13A1	9.2876e-91	C	-
19:19274722:C:T	19	19274722	eQTLGen	eQTLGen_cis_eQTLs	ENSG00000129933	MAU2	9.6629e-306	C	+
19:19274722:C:T	19	19274722	eQTLGen	eQTLGen_cis_eQTLs	ENSG00000167491	GATAD2A	3.4544e-42	C	-
19:19274722:C:T	19	19274722	eQTLGen	eQTLGen_cis_eQTLs	ENSG00000250067	YJEFN3	4.5009e-06	C	-
19:19274722:C:T	19	19274722	eQTLGen	eQTLGen_cis_eQTLs	ENSG00000254901	MEF2BNB	3.2346e-32	C	+
19:19274869:A:G	19	19274869	eQTLGen	eQTLGen_cis_eQTLs	ENSG00000064489	MEF2BNB-MEF2B	1.6744e-30	G	+
19:19274869:A:G	19	19274869	eQTLGen	eQTLGen_cis_eQTLs	ENSG00000064490	RFXANK	4.1532e-93	G	-
19:19274869:A:G	19	19274869	eQTLGen	eQTLGen_cis_eQTLs	ENSG00000064547	LPAR2	5.1508e-17	G	-
19:19274869:A:G	19	19274869	eQTLGen	eQTLGen_cis_eQTLs	ENSG00000105726	ATP13A1	8.4122e-83	G	-
19:19274869:A:G	19	19274869	eQTLGen	eQTLGen_cis_eQTLs	ENSG00000129933	MAU2	1.4896e-289	G	+
19:19274869:A:G	19	19274869	eQTLGen	eQTLGen_cis_eQTLs	ENSG00000167491	GATAD2A	1.8422e-39	G	-
19:19274869:A:G	19	19274869	eQTLGen	eQTLGen_cis_eQTLs	ENSG00000213999	MEF2B	7.0823e-06	G	+
19:19274869:A:G	19	19274869	eQTLGen	eQTLGen_cis_eQTLs	ENSG00000250067	YJEFN3	7.9176e-06	G	-
19:19274869:A:G	19	19274869	eQTLGen	eQTLGen_cis_eQTLs	ENSG00000254901	MEF2BNB	6.6506e-33	G	+
19:19275042:A:G	19	19275042	eQTLGen	eQTLGen_cis_eQTLs	ENSG00000064489	MEF2BNB-MEF2B	1.3485e-29	G	+
19:19275042:A:G	19	19275042	eQTLGen	eQTLGen_cis_eQTLs	ENSG00000064490	RFXANK	7.9215e-94	G	-
19:19275042:A:G	19	19275042	eQTLGen	eQTLGen_cis_eQTLs	ENSG00000064547	LPAR2	4.012e-16	G	-
19:19275042:A:G	19	19275042	eQTLGen	eQTLGen_cis_eQTLs	ENSG00000105726	ATP13A1	1.4794e-90	G	-
19:19275042:A:G	19	19275042	eQTLGen	eQTLGen_cis_eQTLs	ENSG00000129933	MAU2	8.1355e-306	G	+
19:19275042:A:G	19	19275042	eQTLGen	eQTLGen_cis_eQTLs	ENSG00000167491	GATAD2A	3.2171e-42	G	-
19:19275042:A:G	19	19275042	eQTLGen	eQTLGen_cis_eQTLs	ENSG00000250067	YJEFN3	4.566e-06	G	-
19:19275042:A:G	19	19275042	eQTLGen	eQTLGen_cis_eQTLs	ENSG00000254901	MEF2BNB	2.1725e-32	G	+
19:19275313:C:T	19	19275313	eQTLGen	eQTLGen_cis_eQTLs	ENSG00000064489	MEF2BNB-MEF2B	1.1497e-29	C	+
19:19275313:C:T	19	19275313	eQTLGen	eQTLGen_cis_eQTLs	ENSG00000064490	RFXANK	1.8265e-93	C	-
19:19275313:C:T	19	19275313	eQTLGen	eQTLGen_cis_eQTLs	ENSG00000064547	LPAR2	6.893e-16	C	-
19:19275313:C:T	19	19275313	eQTLGen	eQTLGen_cis_eQTLs	ENSG00000105726	ATP13A1	2.2629e-92	C	-
19:19275313:C:T	19	19275313	eQTLGen	eQTLGen_cis_eQTLs	ENSG00000129933	MAU2	3.2405e-306	C	+
19:19275313:C:T	19	19275313	eQTLGen	eQTLGen_cis_eQTLs	ENSG00000167491	GATAD2A	6.2842e-42	C	-
19:19275313:C:T	19	19275313	eQTLGen	eQTLGen_cis_eQTLs	ENSG00000250067	YJEFN3	5.5829e-06	C	-
19:19275313:C:T	19	19275313	eQTLGen	eQTLGen_cis_eQTLs	ENSG00000254901	MEF2BNB	8.9248e-32	C	+
19:19275735:C:T	19	19275735	eQTLGen	eQTLGen_cis_eQTLs	ENSG00000064489	MEF2BNB-MEF2B	3.3573e-29	C	+
19:19275735:C:T	19	19275735	eQTLGen	eQTLGen_cis_eQTLs	ENSG00000064490	RFXANK	7.295e-94	C	-
19:19275735:C:T	19	19275735	eQTLGen	eQTLGen_cis_eQTLs	ENSG00000064547	LPAR2	6.4133e-16	C	-
19:19275735:C:T	19	19275735	eQTLGen	eQTLGen_cis_eQTLs	ENSG00000105726	ATP13A1	1.1493e-89	C	-
19:19275735:C:T	19	19275735	eQTLGen	eQTLGen_cis_eQTLs	ENSG00000129933	MAU2	2.7302e-303	C	+
19:19275735:C:T	19	19275735	eQTLGen	eQTLGen_cis_eQTLs	ENSG00000167491	GATAD2A	1.2175e-42	C	-
19:19275735:C:T	19	19275735	eQTLGen	eQTLGen_cis_eQTLs	ENSG00000250067	YJEFN3	2.2764e-06	C	-
19:19275735:C:T	19	19275735	eQTLGen	eQTLGen_cis_eQTLs	ENSG00000254901	MEF2BNB	5.5068e-32	C	+
19:19275802:C:T	19	19275802	eQTLGen	eQTLGen_cis_eQTLs	ENSG00000064489	MEF2BNB-MEF2B	1.4406e-29	C	+
19:19275802:C:T	19	19275802	eQTLGen	eQTLGen_cis_eQTLs	ENSG00000064490	RFXANK	2.9298e-93	C	-
19:19275802:C:T	19	19275802	eQTLGen	eQTLGen_cis_eQTLs	ENSG00000064547	LPAR2	2.621e-16	C	-
19:19275802:C:T	19	19275802	eQTLGen	eQTLGen_cis_eQTLs	ENSG00000105726	ATP13A1	3.8217e-91	C	-
19:19275802:C:T	19	19275802	eQTLGen	eQTLGen_cis_eQTLs	ENSG00000129933	MAU2	4.7592e-301	C	+
19:19275802:C:T	19	19275802	eQTLGen	eQTLGen_cis_eQTLs	ENSG00000167491	GATAD2A	2.7748e-42	C	-
19:19275802:C:T	19	19275802	eQTLGen	eQTLGen_cis_eQTLs	ENSG00000250067	YJEFN3	3.0504e-06	C	-
19:19275802:C:T	19	19275802	eQTLGen	eQTLGen_cis_eQTLs	ENSG00000254901	MEF2BNB	1.6507e-32	C	+
19:19276035:C:T	19	19276035	eQTLGen	eQTLGen_cis_eQTLs	ENSG00000064489	MEF2BNB-MEF2B	1.0471e-29	C	+
19:19276035:C:T	19	19276035	eQTLGen	eQTLGen_cis_eQTLs	ENSG00000064490	RFXANK	6.886e-94	C	-
19:19276035:C:T	19	19276035	eQTLGen	eQTLGen_cis_eQTLs	ENSG00000064547	LPAR2	4.2366e-16	C	-
19:19276035:C:T	19	19276035	eQTLGen	eQTLGen_cis_eQTLs	ENSG00000105726	ATP13A1	1.6236e-90	C	-
19:19276035:C:T	19	19276035	eQTLGen	eQTLGen_cis_eQTLs	ENSG00000129933	MAU2	1.224e-306	C	+
19:19276035:C:T	19	19276035	eQTLGen	eQTLGen_cis_eQTLs	ENSG00000167491	GATAD2A	3.3982e-42	C	-
19:19276035:C:T	19	19276035	eQTLGen	eQTLGen_cis_eQTLs	ENSG00000250067	YJEFN3	5.3595e-06	C	-
19:19276035:C:T	19	19276035	eQTLGen	eQTLGen_cis_eQTLs	ENSG00000254901	MEF2BNB	1.12e-32	C	+
19:19276038:C:G	19	19276038	eQTLGen	eQTLGen_cis_eQTLs	ENSG00000064489	MEF2BNB-MEF2B	1.0471e-29	C	+
19:19276038:C:G	19	19276038	eQTLGen	eQTLGen_cis_eQTLs	ENSG00000064490	RFXANK	8.2887e-94	C	-
19:19276038:C:G	19	19276038	eQTLGen	eQTLGen_cis_eQTLs	ENSG00000064547	LPAR2	5.3356e-16	C	-
19:19276038:C:G	19	19276038	eQTLGen	eQTLGen_cis_eQTLs	ENSG00000105726	ATP13A1	1.4093e-90	C	-
19:19276038:C:G	19	19276038	eQTLGen	eQTLGen_cis_eQTLs	ENSG00000129933	MAU2	6.0066e-307	C	+
19:19276038:C:G	19	19276038	eQTLGen	eQTLGen_cis_eQTLs	ENSG00000167491	GATAD2A	2.3347e-42	C	-
19:19276038:C:G	19	19276038	eQTLGen	eQTLGen_cis_eQTLs	ENSG00000250067	YJEFN3	5.504e-06	C	-
19:19276038:C:G	19	19276038	eQTLGen	eQTLGen_cis_eQTLs	ENSG00000254901	MEF2BNB	4.0187e-33	C	+
19:19277779:A:G	19	19277779	eQTLGen	eQTLGen_cis_eQTLs	ENSG00000064489	MEF2BNB-MEF2B	1.3236e-28	A	+
19:19277779:A:G	19	19277779	eQTLGen	eQTLGen_cis_eQTLs	ENSG00000064490	RFXANK	2.1556e-98	A	-
19:19277779:A:G	19	19277779	eQTLGen	eQTLGen_cis_eQTLs	ENSG00000064547	LPAR2	1.0357e-14	A	-
19:19277779:A:G	19	19277779	eQTLGen	eQTLGen_cis_eQTLs	ENSG00000105726	ATP13A1	1.1014e-88	A	-
19:19277779:A:G	19	19277779	eQTLGen	eQTLGen_cis_eQTLs	ENSG00000129933	MAU2	3.27170000000001e-310	A	+
19:19277779:A:G	19	19277779	eQTLGen	eQTLGen_cis_eQTLs	ENSG00000167491	GATAD2A	2.6216e-44	A	-
19:19277779:A:G	19	19277779	eQTLGen	eQTLGen_cis_eQTLs	ENSG00000250067	YJEFN3	1.028e-06	A	-
19:19277779:A:G	19	19277779	eQTLGen	eQTLGen_cis_eQTLs	ENSG00000254901	MEF2BNB	5.5979e-34	A	+
19:19278360:A:G	19	19278360	eQTLGen	eQTLGen_cis_eQTLs	ENSG00000064489	MEF2BNB-MEF2B	1.7879e-29	G	+
19:19278360:A:G	19	19278360	eQTLGen	eQTLGen_cis_eQTLs	ENSG00000064490	RFXANK	1.2857e-99	G	-
19:19278360:A:G	19	19278360	eQTLGen	eQTLGen_cis_eQTLs	ENSG00000064547	LPAR2	2.857e-15	G	-
19:19278360:A:G	19	19278360	eQTLGen	eQTLGen_cis_eQTLs	ENSG00000105726	ATP13A1	4.7196e-91	G	-
19:19278360:A:G	19	19278360	eQTLGen	eQTLGen_cis_eQTLs	ENSG00000129933	MAU2	3.27170000000001e-310	G	+
19:19278360:A:G	19	19278360	eQTLGen	eQTLGen_cis_eQTLs	ENSG00000167491	GATAD2A	1.0965e-45	G	-
19:19278360:A:G	19	19278360	eQTLGen	eQTLGen_cis_eQTLs	ENSG00000250067	YJEFN3	3.6763e-07	G	-
19:19278360:A:G	19	19278360	eQTLGen	eQTLGen_cis_eQTLs	ENSG00000254901	MEF2BNB	4.9652e-34	G	+
19:19279153:A:G	19	19279153	eQTLGen	eQTLGen_cis_eQTLs	ENSG00000064489	MEF2BNB-MEF2B	5.2846e-29	G	+
19:19279153:A:G	19	19279153	eQTLGen	eQTLGen_cis_eQTLs	ENSG00000064490	RFXANK	6.8283e-101	G	-
19:19279153:A:G	19	19279153	eQTLGen	eQTLGen_cis_eQTLs	ENSG00000064547	LPAR2	3.6325e-15	G	-
19:19279153:A:G	19	19279153	eQTLGen	eQTLGen_cis_eQTLs	ENSG00000105726	ATP13A1	3.2673e-88	G	-
19:19279153:A:G	19	19279153	eQTLGen	eQTLGen_cis_eQTLs	ENSG00000129933	MAU2	3.27170000000001e-310	G	+
19:19279153:A:G	19	19279153	eQTLGen	eQTLGen_cis_eQTLs	ENSG00000167491	GATAD2A	3.5747e-46	G	-
19:19279153:A:G	19	19279153	eQTLGen	eQTLGen_cis_eQTLs	ENSG00000250067	YJEFN3	2.4199e-07	G	-
19:19279153:A:G	19	19279153	eQTLGen	eQTLGen_cis_eQTLs	ENSG00000254901	MEF2BNB	1.1307e-33	G	+
19:19279437:C:G	19	19279437	eQTLGen	eQTLGen_cis_eQTLs	ENSG00000064489	MEF2BNB-MEF2B	1.2144e-29	C	+
19:19279437:C:G	19	19279437	eQTLGen	eQTLGen_cis_eQTLs	ENSG00000064490	RFXANK	2.4886e-100	C	-
19:19279437:C:G	19	19279437	eQTLGen	eQTLGen_cis_eQTLs	ENSG00000064547	LPAR2	2.5822e-15	C	-
19:19279437:C:G	19	19279437	eQTLGen	eQTLGen_cis_eQTLs	ENSG00000105726	ATP13A1	4.1617e-91	C	-
19:19279437:C:G	19	19279437	eQTLGen	eQTLGen_cis_eQTLs	ENSG00000129933	MAU2	3.27170000000001e-310	C	+
19:19279437:C:G	19	19279437	eQTLGen	eQTLGen_cis_eQTLs	ENSG00000167491	GATAD2A	1.5674e-46	C	-
19:19279437:C:G	19	19279437	eQTLGen	eQTLGen_cis_eQTLs	ENSG00000250067	YJEFN3	2.5228e-07	C	-
19:19279437:C:G	19	19279437	eQTLGen	eQTLGen_cis_eQTLs	ENSG00000254901	MEF2BNB	3.553e-33	C	+
19:19283268:C:T	19	19283268	eQTLGen	eQTLGen_cis_eQTLs	ENSG00000064489	MEF2BNB-MEF2B	8.5651e-26	C	+
19:19283268:C:T	19	19283268	eQTLGen	eQTLGen_cis_eQTLs	ENSG00000064490	RFXANK	6.3453e-07	C	-
19:19283268:C:T	19	19283268	eQTLGen	eQTLGen_cis_eQTLs	ENSG00000064547	LPAR2	2.1992e-06	C	-
19:19283268:C:T	19	19283268	eQTLGen	eQTLGen_cis_eQTLs	ENSG00000105726	ATP13A1	7.5392e-129	C	-
19:19283268:C:T	19	19283268	eQTLGen	eQTLGen_cis_eQTLs	ENSG00000129933	MAU2	2.5392e-230	C	+
19:19283268:C:T	19	19283268	eQTLGen	eQTLGen_cis_eQTLs	ENSG00000167491	GATAD2A	2.0549e-31	C	-
19:19283268:C:T	19	19283268	eQTLGen	eQTLGen_cis_eQTLs	ENSG00000254901	MEF2BNB	1.1693e-23	C	+
19:19283704:C:G	19	19283704	eQTLGen	eQTLGen_cis_eQTLs	ENSG00000064489	MEF2BNB-MEF2B	1.3827e-29	C	+
19:19283704:C:G	19	19283704	eQTLGen	eQTLGen_cis_eQTLs	ENSG00000064490	RFXANK	3.9498e-101	C	-
19:19283704:C:G	19	19283704	eQTLGen	eQTLGen_cis_eQTLs	ENSG00000064547	LPAR2	4.1208e-15	C	-
19:19283704:C:G	19	19283704	eQTLGen	eQTLGen_cis_eQTLs	ENSG00000105726	ATP13A1	2.6734e-91	C	-
19:19283704:C:G	19	19283704	eQTLGen	eQTLGen_cis_eQTLs	ENSG00000129933	MAU2	3.27170000000001e-310	C	+
19:19283704:C:G	19	19283704	eQTLGen	eQTLGen_cis_eQTLs	ENSG00000167491	GATAD2A	6.9495e-47	C	-
19:19283704:C:G	19	19283704	eQTLGen	eQTLGen_cis_eQTLs	ENSG00000250067	YJEFN3	2.9976e-07	C	-
19:19283704:C:G	19	19283704	eQTLGen	eQTLGen_cis_eQTLs	ENSG00000254901	MEF2BNB	4.7279e-34	C	+
19:19283722:A:T	19	19283722	eQTLGen	eQTLGen_cis_eQTLs	ENSG00000064489	MEF2BNB-MEF2B	1.3827e-29	A	+
19:19283722:A:T	19	19283722	eQTLGen	eQTLGen_cis_eQTLs	ENSG00000064490	RFXANK	7.096e-101	A	-
19:19283722:A:T	19	19283722	eQTLGen	eQTLGen_cis_eQTLs	ENSG00000064547	LPAR2	3.479e-15	A	-
19:19283722:A:T	19	19283722	eQTLGen	eQTLGen_cis_eQTLs	ENSG00000105726	ATP13A1	3.0693e-91	A	-
19:19283722:A:T	19	19283722	eQTLGen	eQTLGen_cis_eQTLs	ENSG00000129933	MAU2	3.27170000000001e-310	A	+
19:19283722:A:T	19	19283722	eQTLGen	eQTLGen_cis_eQTLs	ENSG00000167491	GATAD2A	1.0351e-46	A	-
19:19283722:A:T	19	19283722	eQTLGen	eQTLGen_cis_eQTLs	ENSG00000250067	YJEFN3	3.036e-07	A	-
19:19283722:A:T	19	19283722	eQTLGen	eQTLGen_cis_eQTLs	ENSG00000254901	MEF2BNB	3.5489e-34	A	+
19:19284203:A:G	19	19284203	eQTLGen	eQTLGen_cis_eQTLs	ENSG00000064490	RFXANK	1.9449e-50	NA	NA
19:19284203:A:G	19	19284203	eQTLGen	eQTLGen_cis_eQTLs	ENSG00000064547	LPAR2	8.3746e-16	NA	NA
19:19284203:A:G	19	19284203	eQTLGen	eQTLGen_cis_eQTLs	ENSG00000105726	ATP13A1	1.341e-39	NA	NA
19:19284203:A:G	19	19284203	eQTLGen	eQTLGen_cis_eQTLs	ENSG00000129933	MAU2	1.9011e-198	NA	NA
19:19284203:A:G	19	19284203	eQTLGen	eQTLGen_cis_eQTLs	ENSG00000167491	GATAD2A	7.5936e-25	NA	NA
19:19284203:A:G	19	19284203	eQTLGen	eQTLGen_cis_eQTLs	ENSG00000254901	MEF2BNB	3.7568e-06	NA	NA
19:19288960:C:T	19	19288960	eQTLGen	eQTLGen_cis_eQTLs	ENSG00000064489	MEF2BNB-MEF2B	9.8454e-30	C	+
19:19288960:C:T	19	19288960	eQTLGen	eQTLGen_cis_eQTLs	ENSG00000064490	RFXANK	1.101e-103	C	-
19:19288960:C:T	19	19288960	eQTLGen	eQTLGen_cis_eQTLs	ENSG00000064547	LPAR2	4.0806e-14	C	-
19:19288960:C:T	19	19288960	eQTLGen	eQTLGen_cis_eQTLs	ENSG00000105726	ATP13A1	6.8954e-92	C	-
19:19288960:C:T	19	19288960	eQTLGen	eQTLGen_cis_eQTLs	ENSG00000129933	MAU2	3.27170000000001e-310	C	+
19:19288960:C:T	19	19288960	eQTLGen	eQTLGen_cis_eQTLs	ENSG00000167491	GATAD2A	3.5339e-46	C	-
19:19288960:C:T	19	19288960	eQTLGen	eQTLGen_cis_eQTLs	ENSG00000250067	YJEFN3	6.7689e-08	C	-
19:19288960:C:T	19	19288960	eQTLGen	eQTLGen_cis_eQTLs	ENSG00000254901	MEF2BNB	1.9144e-34	C	+
19:19289179:A:G	19	19289179	eQTLGen	eQTLGen_cis_eQTLs	ENSG00000064489	MEF2BNB-MEF2B	4.2849e-29	G	+
19:19289179:A:G	19	19289179	eQTLGen	eQTLGen_cis_eQTLs	ENSG00000064490	RFXANK	5.9495e-103	G	-
19:19289179:A:G	19	19289179	eQTLGen	eQTLGen_cis_eQTLs	ENSG00000064547	LPAR2	5.0353e-14	G	-
19:19289179:A:G	19	19289179	eQTLGen	eQTLGen_cis_eQTLs	ENSG00000105726	ATP13A1	1.2988e-94	G	-
19:19289179:A:G	19	19289179	eQTLGen	eQTLGen_cis_eQTLs	ENSG00000129933	MAU2	3.27170000000001e-310	G	+
19:19289179:A:G	19	19289179	eQTLGen	eQTLGen_cis_eQTLs	ENSG00000167491	GATAD2A	2.0747e-45	G	-
19:19289179:A:G	19	19289179	eQTLGen	eQTLGen_cis_eQTLs	ENSG00000250067	YJEFN3	1.6356e-07	G	-
19:19289179:A:G	19	19289179	eQTLGen	eQTLGen_cis_eQTLs	ENSG00000254901	MEF2BNB	4.7979e-34	G	+
19:19289675:G:T	19	19289675	eQTLGen	eQTLGen_cis_eQTLs	ENSG00000064489	MEF2BNB-MEF2B	2.055e-28	G	+
19:19289675:G:T	19	19289675	eQTLGen	eQTLGen_cis_eQTLs	ENSG00000064490	RFXANK	1.07e-102	G	-
19:19289675:G:T	19	19289675	eQTLGen	eQTLGen_cis_eQTLs	ENSG00000064547	LPAR2	9.2635e-14	G	-
19:19289675:G:T	19	19289675	eQTLGen	eQTLGen_cis_eQTLs	ENSG00000105726	ATP13A1	6.3364e-93	G	-
19:19289675:G:T	19	19289675	eQTLGen	eQTLGen_cis_eQTLs	ENSG00000129933	MAU2	3.27170000000001e-310	G	+
19:19289675:G:T	19	19289675	eQTLGen	eQTLGen_cis_eQTLs	ENSG00000167491	GATAD2A	1.1695e-44	G	-
19:19289675:G:T	19	19289675	eQTLGen	eQTLGen_cis_eQTLs	ENSG00000250067	YJEFN3	2.0101e-07	G	-
19:19289675:G:T	19	19289675	eQTLGen	eQTLGen_cis_eQTLs	ENSG00000254901	MEF2BNB	9.4077e-36	G	+
19:19290437:A:G	19	19290437	eQTLGen	eQTLGen_cis_eQTLs	ENSG00000064489	MEF2BNB-MEF2B	7.0528e-28	G	+
19:19290437:A:G	19	19290437	eQTLGen	eQTLGen_cis_eQTLs	ENSG00000064490	RFXANK	1.4486e-104	G	-
19:19290437:A:G	19	19290437	eQTLGen	eQTLGen_cis_eQTLs	ENSG00000064547	LPAR2	1.0681e-13	G	-
19:19290437:A:G	19	19290437	eQTLGen	eQTLGen_cis_eQTLs	ENSG00000105726	ATP13A1	3.1192e-94	G	-
19:19290437:A:G	19	19290437	eQTLGen	eQTLGen_cis_eQTLs	ENSG00000129933	MAU2	3.27170000000001e-310	G	+
19:19290437:A:G	19	19290437	eQTLGen	eQTLGen_cis_eQTLs	ENSG00000167491	GATAD2A	1.2514e-44	G	-
19:19290437:A:G	19	19290437	eQTLGen	eQTLGen_cis_eQTLs	ENSG00000250067	YJEFN3	3.336e-07	G	-
19:19290437:A:G	19	19290437	eQTLGen	eQTLGen_cis_eQTLs	ENSG00000254901	MEF2BNB	2.7066e-36	G	+
19:19290441:C:T	19	19290441	eQTLGen	eQTLGen_cis_eQTLs	ENSG00000064489	MEF2BNB-MEF2B	3.8811e-28	C	+
19:19290441:C:T	19	19290441	eQTLGen	eQTLGen_cis_eQTLs	ENSG00000064490	RFXANK	7.1531e-105	C	-
19:19290441:C:T	19	19290441	eQTLGen	eQTLGen_cis_eQTLs	ENSG00000064547	LPAR2	1.1329e-13	C	-
19:19290441:C:T	19	19290441	eQTLGen	eQTLGen_cis_eQTLs	ENSG00000105726	ATP13A1	6.9802e-92	C	-
19:19290441:C:T	19	19290441	eQTLGen	eQTLGen_cis_eQTLs	ENSG00000129933	MAU2	3.27170000000001e-310	C	+
19:19290441:C:T	19	19290441	eQTLGen	eQTLGen_cis_eQTLs	ENSG00000167491	GATAD2A	1.4285e-44	C	-
19:19290441:C:T	19	19290441	eQTLGen	eQTLGen_cis_eQTLs	ENSG00000250067	YJEFN3	1.3305e-07	C	-
19:19290441:C:T	19	19290441	eQTLGen	eQTLGen_cis_eQTLs	ENSG00000254901	MEF2BNB	1.2705e-36	C	+
19:19294392:A:T	19	19294392	eQTLGen	eQTLGen_cis_eQTLs	ENSG00000064490	RFXANK	1.5532e-05	T	-
19:19294392:A:T	19	19294392	eQTLGen	eQTLGen_cis_eQTLs	ENSG00000105726	ATP13A1	8.0182e-137	T	-
19:19294392:A:T	19	19294392	eQTLGen	eQTLGen_cis_eQTLs	ENSG00000129933	MAU2	4.7581e-214	T	+
19:19294392:A:T	19	19294392	eQTLGen	eQTLGen_cis_eQTLs	ENSG00000167491	GATAD2A	3.0213e-23	T	-
19:19294392:A:T	19	19294392	eQTLGen	eQTLGen_cis_eQTLs	ENSG00000254901	MEF2BNB	2.2621e-07	T	+
19:19295556:A:G	19	19295556	eQTLGen	eQTLGen_cis_eQTLs	ENSG00000064489	MEF2BNB-MEF2B	2.3599e-27	G	+
19:19295556:A:G	19	19295556	eQTLGen	eQTLGen_cis_eQTLs	ENSG00000064490	RFXANK	1.6696e-108	G	-
19:19295556:A:G	19	19295556	eQTLGen	eQTLGen_cis_eQTLs	ENSG00000064547	LPAR2	1.7982e-13	G	-
19:19295556:A:G	19	19295556	eQTLGen	eQTLGen_cis_eQTLs	ENSG00000105726	ATP13A1	4.286e-94	G	-
19:19295556:A:G	19	19295556	eQTLGen	eQTLGen_cis_eQTLs	ENSG00000129933	MAU2	3.27170000000001e-310	G	+
19:19295556:A:G	19	19295556	eQTLGen	eQTLGen_cis_eQTLs	ENSG00000167491	GATAD2A	5.6272e-47	G	-
19:19295556:A:G	19	19295556	eQTLGen	eQTLGen_cis_eQTLs	ENSG00000250067	YJEFN3	1.9254e-07	G	-
19:19295556:A:G	19	19295556	eQTLGen	eQTLGen_cis_eQTLs	ENSG00000254901	MEF2BNB	5.4486e-37	G	+
19:19295875:A:G	19	19295875	eQTLGen	eQTLGen_cis_eQTLs	ENSG00000064489	MEF2BNB-MEF2B	1.7259e-27	A	+
19:19295875:A:G	19	19295875	eQTLGen	eQTLGen_cis_eQTLs	ENSG00000064490	RFXANK	4.263e-110	A	-
19:19295875:A:G	19	19295875	eQTLGen	eQTLGen_cis_eQTLs	ENSG00000064547	LPAR2	1.564e-13	A	-
19:19295875:A:G	19	19295875	eQTLGen	eQTLGen_cis_eQTLs	ENSG00000105726	ATP13A1	3.1546e-93	A	-
19:19295875:A:G	19	19295875	eQTLGen	eQTLGen_cis_eQTLs	ENSG00000129933	MAU2	3.27170000000001e-310	A	+
19:19295875:A:G	19	19295875	eQTLGen	eQTLGen_cis_eQTLs	ENSG00000167491	GATAD2A	4.8575e-48	A	-
19:19295875:A:G	19	19295875	eQTLGen	eQTLGen_cis_eQTLs	ENSG00000250067	YJEFN3	1.4004e-07	A	-
19:19295875:A:G	19	19295875	eQTLGen	eQTLGen_cis_eQTLs	ENSG00000254901	MEF2BNB	3.1496e-37	A	+
19:19297355:A:G	19	19297355	eQTLGen	eQTLGen_cis_eQTLs	ENSG00000064489	MEF2BNB-MEF2B	5.6012e-27	G	+
19:19297355:A:G	19	19297355	eQTLGen	eQTLGen_cis_eQTLs	ENSG00000064490	RFXANK	2.1909e-109	G	-
19:19297355:A:G	19	19297355	eQTLGen	eQTLGen_cis_eQTLs	ENSG00000064547	LPAR2	2.5395e-13	G	-
19:19297355:A:G	19	19297355	eQTLGen	eQTLGen_cis_eQTLs	ENSG00000105726	ATP13A1	1.8166e-96	G	-
19:19297355:A:G	19	19297355	eQTLGen	eQTLGen_cis_eQTLs	ENSG00000129933	MAU2	3.27170000000001e-310	G	+
19:19297355:A:G	19	19297355	eQTLGen	eQTLGen_cis_eQTLs	ENSG00000167491	GATAD2A	1.5976e-47	G	-
19:19297355:A:G	19	19297355	eQTLGen	eQTLGen_cis_eQTLs	ENSG00000250067	YJEFN3	2.459e-07	G	-
19:19297355:A:G	19	19297355	eQTLGen	eQTLGen_cis_eQTLs	ENSG00000254901	MEF2BNB	6.4167e-37	G	+
19:19297389:C:T	19	19297389	eQTLGen	eQTLGen_cis_eQTLs	ENSG00000064489	MEF2BNB-MEF2B	1.7564e-27	C	+
19:19297389:C:T	19	19297389	eQTLGen	eQTLGen_cis_eQTLs	ENSG00000064490	RFXANK	6.1767e-109	C	-
19:19297389:C:T	19	19297389	eQTLGen	eQTLGen_cis_eQTLs	ENSG00000064547	LPAR2	3.0858e-13	C	-
19:19297389:C:T	19	19297389	eQTLGen	eQTLGen_cis_eQTLs	ENSG00000105726	ATP13A1	2.4046e-94	C	-
19:19297389:C:T	19	19297389	eQTLGen	eQTLGen_cis_eQTLs	ENSG00000129933	MAU2	3.27170000000001e-310	C	+
19:19297389:C:T	19	19297389	eQTLGen	eQTLGen_cis_eQTLs	ENSG00000167491	GATAD2A	7.3999e-48	C	-
19:19297389:C:T	19	19297389	eQTLGen	eQTLGen_cis_eQTLs	ENSG00000250067	YJEFN3	1.1954e-07	C	-
19:19297389:C:T	19	19297389	eQTLGen	eQTLGen_cis_eQTLs	ENSG00000254901	MEF2BNB	2.4302e-37	C	+
19:19298028:A:G	19	19298028	eQTLGen	eQTLGen_cis_eQTLs	ENSG00000064489	MEF2BNB-MEF2B	2.5867e-27	G	+
19:19298028:A:G	19	19298028	eQTLGen	eQTLGen_cis_eQTLs	ENSG00000064490	RFXANK	4.0585e-110	G	-
19:19298028:A:G	19	19298028	eQTLGen	eQTLGen_cis_eQTLs	ENSG00000064547	LPAR2	2.57e-13	G	-
19:19298028:A:G	19	19298028	eQTLGen	eQTLGen_cis_eQTLs	ENSG00000105726	ATP13A1	1.6306e-94	G	-
19:19298028:A:G	19	19298028	eQTLGen	eQTLGen_cis_eQTLs	ENSG00000129933	MAU2	3.27170000000001e-310	G	+
19:19298028:A:G	19	19298028	eQTLGen	eQTLGen_cis_eQTLs	ENSG00000167491	GATAD2A	2.7113e-48	G	-
19:19298028:A:G	19	19298028	eQTLGen	eQTLGen_cis_eQTLs	ENSG00000250067	YJEFN3	9.6816e-08	G	-
19:19298028:A:G	19	19298028	eQTLGen	eQTLGen_cis_eQTLs	ENSG00000254901	MEF2BNB	1.8792e-37	G	+
19:19298104:C:G	19	19298104	eQTLGen	eQTLGen_cis_eQTLs	ENSG00000064489	MEF2BNB-MEF2B	5.6746e-27	G	+
19:19298104:C:G	19	19298104	eQTLGen	eQTLGen_cis_eQTLs	ENSG00000064490	RFXANK	6.3435e-110	G	-
19:19298104:C:G	19	19298104	eQTLGen	eQTLGen_cis_eQTLs	ENSG00000064547	LPAR2	1.189e-13	G	-
19:19298104:C:G	19	19298104	eQTLGen	eQTLGen_cis_eQTLs	ENSG00000105726	ATP13A1	1.3961e-96	G	-
19:19298104:C:G	19	19298104	eQTLGen	eQTLGen_cis_eQTLs	ENSG00000129933	MAU2	3.27170000000001e-310	G	+
19:19298104:C:G	19	19298104	eQTLGen	eQTLGen_cis_eQTLs	ENSG00000167491	GATAD2A	1.0381e-47	G	-
19:19298104:C:G	19	19298104	eQTLGen	eQTLGen_cis_eQTLs	ENSG00000250067	YJEFN3	1.9171e-07	G	-
19:19298104:C:G	19	19298104	eQTLGen	eQTLGen_cis_eQTLs	ENSG00000254901	MEF2BNB	1.2137e-36	G	+
19:19325963:G:T	19	19325963	eQTLGen	eQTLGen_cis_eQTLs	ENSG00000064489	MEF2BNB-MEF2B	9.3427e-07	G	+
19:19325963:G:T	19	19325963	eQTLGen	eQTLGen_cis_eQTLs	ENSG00000064547	LPAR2	4.4651e-35	G	-
19:19325963:G:T	19	19325963	eQTLGen	eQTLGen_cis_eQTLs	ENSG00000105726	ATP13A1	1.4801e-229	G	-
19:19325963:G:T	19	19325963	eQTLGen	eQTLGen_cis_eQTLs	ENSG00000129933	MAU2	3.27170000000001e-310	G	+
19:19325963:G:T	19	19325963	eQTLGen	eQTLGen_cis_eQTLs	ENSG00000167491	GATAD2A	4.7086e-40	G	-
19:19325963:G:T	19	19325963	eQTLGen	eQTLGen_cis_eQTLs	ENSG00000250067	YJEFN3	5.0657e-09	G	-
19:19325963:G:T	19	19325963	eQTLGen	eQTLGen_cis_eQTLs	ENSG00000254901	MEF2BNB	4.1394e-11	G	+
19:19329924:C:T	19	19329924	eQTLGen	eQTLGen_cis_eQTLs	ENSG00000064489	MEF2BNB-MEF2B	1.0238e-13	C	+
19:19329924:C:T	19	19329924	eQTLGen	eQTLGen_cis_eQTLs	ENSG00000064547	LPAR2	3.0584e-13	C	-
19:19329924:C:T	19	19329924	eQTLGen	eQTLGen_cis_eQTLs	ENSG00000105726	ATP13A1	3.27170000000001e-310	C	-
19:19329924:C:T	19	19329924	eQTLGen	eQTLGen_cis_eQTLs	ENSG00000129933	MAU2	3.27170000000001e-310	C	+
19:19329924:C:T	19	19329924	eQTLGen	eQTLGen_cis_eQTLs	ENSG00000167491	GATAD2A	2.0691e-74	C	-
19:19329924:C:T	19	19329924	eQTLGen	eQTLGen_cis_eQTLs	ENSG00000250067	YJEFN3	1.5885e-07	C	-
19:19329924:C:T	19	19329924	eQTLGen	eQTLGen_cis_eQTLs	ENSG00000254901	MEF2BNB	2.4622e-11	C	+
19:19336608:C:T	19	19336608	eQTLGen	eQTLGen_cis_eQTLs	ENSG00000064547	LPAR2	5.8269e-66	C	-
19:19336608:C:T	19	19336608	eQTLGen	eQTLGen_cis_eQTLs	ENSG00000089639	GMIP	2.8969e-06	C	+
19:19336608:C:T	19	19336608	eQTLGen	eQTLGen_cis_eQTLs	ENSG00000105726	ATP13A1	5.7227e-190	C	-
19:19336608:C:T	19	19336608	eQTLGen	eQTLGen_cis_eQTLs	ENSG00000129933	MAU2	3.5837e-281	C	+
19:19336608:C:T	19	19336608	eQTLGen	eQTLGen_cis_eQTLs	ENSG00000167491	GATAD2A	3.3822e-24	C	-
19:19336608:C:T	19	19336608	eQTLGen	eQTLGen_cis_eQTLs	ENSG00000250067	YJEFN3	2.2164e-08	C	-
19:19336608:C:T	19	19336608	eQTLGen	eQTLGen_cis_eQTLs	ENSG00000254901	MEF2BNB	1.5722e-10	C	+
19:19365178:C:T	19	19365178	eQTLGen	eQTLGen_cis_eQTLs	ENSG00000129933	MAU2	6.5529e-09	NA	NA
19:19366632:C:T	19	19366632	eQTLGen	eQTLGen_cis_eQTLs	ENSG00000064489	MEF2BNB-MEF2B	9.1487e-09	C	+
19:19366632:C:T	19	19366632	eQTLGen	eQTLGen_cis_eQTLs	ENSG00000064547	LPAR2	1.5841e-25	C	-
19:19366632:C:T	19	19366632	eQTLGen	eQTLGen_cis_eQTLs	ENSG00000105726	ATP13A1	3.27170000000001e-310	C	-
19:19366632:C:T	19	19366632	eQTLGen	eQTLGen_cis_eQTLs	ENSG00000129933	MAU2	3.27170000000001e-310	C	+
19:19366632:C:T	19	19366632	eQTLGen	eQTLGen_cis_eQTLs	ENSG00000167491	GATAD2A	5.2901e-92	C	-
19:19366632:C:T	19	19366632	eQTLGen	eQTLGen_cis_eQTLs	ENSG00000250067	YJEFN3	4.3045e-11	C	-
19:19366632:C:T	19	19366632	eQTLGen	eQTLGen_cis_eQTLs	ENSG00000254901	MEF2BNB	4.4348e-08	C	+
19:19366632:C:T	19	19366632	eQTLGen	eQTLGen_cis_eQTLs	ENSG00000256229	ZNF486	5.739e-07	C	+
19:19373689:A:G	19	19373689	eQTLGen	eQTLGen_cis_eQTLs	ENSG00000064547	LPAR2	8.2909e-147	A	+
19:19373689:A:G	19	19373689	eQTLGen	eQTLGen_cis_eQTLs	ENSG00000105705	SUGP1	6.2544e-06	A	-
19:19373689:A:G	19	19373689	eQTLGen	eQTLGen_cis_eQTLs	ENSG00000105726	ATP13A1	3.364e-110	A	-
19:19373689:A:G	19	19373689	eQTLGen	eQTLGen_cis_eQTLs	ENSG00000129933	MAU2	3.27170000000001e-310	A	+
19:19373689:A:G	19	19373689	eQTLGen	eQTLGen_cis_eQTLs	ENSG00000167491	GATAD2A	3.27170000000001e-310	A	-
19:19373689:A:G	19	19373689	eQTLGen	eQTLGen_cis_eQTLs	ENSG00000178093	TSSK6	4.4378e-23	A	-
19:19373689:A:G	19	19373689	eQTLGen	eQTLGen_cis_eQTLs	ENSG00000181896	ZNF101	5.5479e-12	A	+
19:19373689:A:G	19	19373689	eQTLGen	eQTLGen_cis_eQTLs	ENSG00000186010	NDUFA13	1.3438e-30	A	-
19:19373689:A:G	19	19373689	eQTLGen	eQTLGen_cis_eQTLs	ENSG00000250067	YJEFN3	9.6882e-21	A	+
19:19374061:C:T	19	19374061	eQTLGen	eQTLGen_cis_eQTLs	ENSG00000064489	MEF2BNB-MEF2B	1.2039e-06	C	+
19:19374061:C:T	19	19374061	eQTLGen	eQTLGen_cis_eQTLs	ENSG00000064490	RFXANK	1.3619e-40	C	-
19:19374061:C:T	19	19374061	eQTLGen	eQTLGen_cis_eQTLs	ENSG00000105726	ATP13A1	4.1963e-148	C	-
19:19374061:C:T	19	19374061	eQTLGen	eQTLGen_cis_eQTLs	ENSG00000129933	MAU2	3.27170000000001e-310	C	+
19:19374061:C:T	19	19374061	eQTLGen	eQTLGen_cis_eQTLs	ENSG00000167491	GATAD2A	4.0629e-149	C	-
19:19374061:C:T	19	19374061	eQTLGen	eQTLGen_cis_eQTLs	ENSG00000250067	YJEFN3	2.3677e-13	C	-
19:19374061:C:T	19	19374061	eQTLGen	eQTLGen_cis_eQTLs	ENSG00000254901	MEF2BNB	5.5461e-13	C	+
19:19374068:C:T	19	19374068	eQTLGen	eQTLGen_cis_eQTLs	ENSG00000064489	MEF2BNB-MEF2B	2.0727e-06	T	+
19:19374068:C:T	19	19374068	eQTLGen	eQTLGen_cis_eQTLs	ENSG00000064490	RFXANK	1.2735e-40	T	-
19:19374068:C:T	19	19374068	eQTLGen	eQTLGen_cis_eQTLs	ENSG00000105726	ATP13A1	1.0142e-146	T	-
19:19374068:C:T	19	19374068	eQTLGen	eQTLGen_cis_eQTLs	ENSG00000129933	MAU2	3.27170000000001e-310	T	+
19:19374068:C:T	19	19374068	eQTLGen	eQTLGen_cis_eQTLs	ENSG00000167491	GATAD2A	8.7825e-151	T	-
19:19374068:C:T	19	19374068	eQTLGen	eQTLGen_cis_eQTLs	ENSG00000250067	YJEFN3	2.8905e-13	T	-
19:19374068:C:T	19	19374068	eQTLGen	eQTLGen_cis_eQTLs	ENSG00000254901	MEF2BNB	4.3564e-13	T	+
19:19375883:C:T	19	19375883	eQTLGen	eQTLGen_cis_eQTLs	ENSG00000064547	LPAR2	8.7402e-154	T	+
19:19375883:C:T	19	19375883	eQTLGen	eQTLGen_cis_eQTLs	ENSG00000105705	SUGP1	3.3322e-06	T	-
19:19375883:C:T	19	19375883	eQTLGen	eQTLGen_cis_eQTLs	ENSG00000105726	ATP13A1	1.9673e-108	T	-
19:19375883:C:T	19	19375883	eQTLGen	eQTLGen_cis_eQTLs	ENSG00000129933	MAU2	3.27170000000001e-310	T	+
19:19375883:C:T	19	19375883	eQTLGen	eQTLGen_cis_eQTLs	ENSG00000167491	GATAD2A	3.27170000000001e-310	T	-
19:19375883:C:T	19	19375883	eQTLGen	eQTLGen_cis_eQTLs	ENSG00000178093	TSSK6	1.4732e-22	T	-
19:19375883:C:T	19	19375883	eQTLGen	eQTLGen_cis_eQTLs	ENSG00000181896	ZNF101	4.1084e-12	T	+
19:19375883:C:T	19	19375883	eQTLGen	eQTLGen_cis_eQTLs	ENSG00000186010	NDUFA13	9.0272e-30	T	-
19:19375883:C:T	19	19375883	eQTLGen	eQTLGen_cis_eQTLs	ENSG00000250067	YJEFN3	1.4674e-21	T	+
19:19377716:C:G	19	19377716	eQTLGen	eQTLGen_cis_eQTLs	ENSG00000064547	LPAR2	4.0888e-148	C	+
19:19377716:C:G	19	19377716	eQTLGen	eQTLGen_cis_eQTLs	ENSG00000105705	SUGP1	8.9875e-06	C	-
19:19377716:C:G	19	19377716	eQTLGen	eQTLGen_cis_eQTLs	ENSG00000105726	ATP13A1	5.9346e-109	C	-
19:19377716:C:G	19	19377716	eQTLGen	eQTLGen_cis_eQTLs	ENSG00000129933	MAU2	3.27170000000001e-310	C	+
19:19377716:C:G	19	19377716	eQTLGen	eQTLGen_cis_eQTLs	ENSG00000167491	GATAD2A	3.27170000000001e-310	C	-
19:19377716:C:G	19	19377716	eQTLGen	eQTLGen_cis_eQTLs	ENSG00000178093	TSSK6	4.1461e-23	C	-
19:19377716:C:G	19	19377716	eQTLGen	eQTLGen_cis_eQTLs	ENSG00000181896	ZNF101	8.4285e-13	C	+
19:19377716:C:G	19	19377716	eQTLGen	eQTLGen_cis_eQTLs	ENSG00000186010	NDUFA13	3.0473e-31	C	-
19:19377716:C:G	19	19377716	eQTLGen	eQTLGen_cis_eQTLs	ENSG00000250067	YJEFN3	1.0445e-21	C	+
19:19379549:C:T	19	19379549	eQTLGen	eQTLGen_cis_eQTLs	ENSG00000064489	MEF2BNB-MEF2B	7.9262e-08	C	+
19:19379549:C:T	19	19379549	eQTLGen	eQTLGen_cis_eQTLs	ENSG00000064547	LPAR2	1.518e-29	C	-
19:19379549:C:T	19	19379549	eQTLGen	eQTLGen_cis_eQTLs	ENSG00000105726	ATP13A1	3.27170000000001e-310	C	-
19:19379549:C:T	19	19379549	eQTLGen	eQTLGen_cis_eQTLs	ENSG00000129933	MAU2	3.27170000000001e-310	C	+
19:19379549:C:T	19	19379549	eQTLGen	eQTLGen_cis_eQTLs	ENSG00000167491	GATAD2A	2.0444e-91	C	-
19:19379549:C:T	19	19379549	eQTLGen	eQTLGen_cis_eQTLs	ENSG00000250067	YJEFN3	1.9014e-11	C	-
19:19379549:C:T	19	19379549	eQTLGen	eQTLGen_cis_eQTLs	ENSG00000254901	MEF2BNB	2.6185e-08	C	+
19:19379549:C:T	19	19379549	eQTLGen	eQTLGen_cis_eQTLs	ENSG00000256229	ZNF486	4.4599e-07	C	+
19:19380646:C:T	19	19380646	eQTLGen	eQTLGen_cis_eQTLs	ENSG00000064547	LPAR2	1.1021e-155	T	+
19:19380646:C:T	19	19380646	eQTLGen	eQTLGen_cis_eQTLs	ENSG00000105726	ATP13A1	3.0022e-105	T	-
19:19380646:C:T	19	19380646	eQTLGen	eQTLGen_cis_eQTLs	ENSG00000129933	MAU2	3.27170000000001e-310	T	+
19:19380646:C:T	19	19380646	eQTLGen	eQTLGen_cis_eQTLs	ENSG00000167491	GATAD2A	3.27170000000001e-310	T	-
19:19380646:C:T	19	19380646	eQTLGen	eQTLGen_cis_eQTLs	ENSG00000178093	TSSK6	1.0929e-22	T	-
19:19380646:C:T	19	19380646	eQTLGen	eQTLGen_cis_eQTLs	ENSG00000181896	ZNF101	6.5158e-11	T	+
19:19380646:C:T	19	19380646	eQTLGen	eQTLGen_cis_eQTLs	ENSG00000186010	NDUFA13	2.7761e-30	T	-
19:19380646:C:T	19	19380646	eQTLGen	eQTLGen_cis_eQTLs	ENSG00000250067	YJEFN3	2.3961e-21	T	+
19:19380996:G:T	19	19380996	eQTLGen	eQTLGen_cis_eQTLs	ENSG00000064490	RFXANK	3.8259e-39	G	-
19:19380996:G:T	19	19380996	eQTLGen	eQTLGen_cis_eQTLs	ENSG00000105726	ATP13A1	9.9327e-129	G	-
19:19380996:G:T	19	19380996	eQTLGen	eQTLGen_cis_eQTLs	ENSG00000129933	MAU2	3.27170000000001e-310	G	+
19:19380996:G:T	19	19380996	eQTLGen	eQTLGen_cis_eQTLs	ENSG00000167491	GATAD2A	5.2696e-153	G	-
19:19380996:G:T	19	19380996	eQTLGen	eQTLGen_cis_eQTLs	ENSG00000250067	YJEFN3	4.9431e-12	G	-
19:19380996:G:T	19	19380996	eQTLGen	eQTLGen_cis_eQTLs	ENSG00000254901	MEF2BNB	1.4098e-08	G	+
19:19381715:A:G	19	19381715	eQTLGen	eQTLGen_cis_eQTLs	ENSG00000064490	RFXANK	3.0745e-39	G	-
19:19381715:A:G	19	19381715	eQTLGen	eQTLGen_cis_eQTLs	ENSG00000105726	ATP13A1	8.3245e-126	G	-
19:19381715:A:G	19	19381715	eQTLGen	eQTLGen_cis_eQTLs	ENSG00000129933	MAU2	3.27170000000001e-310	G	+
19:19381715:A:G	19	19381715	eQTLGen	eQTLGen_cis_eQTLs	ENSG00000167491	GATAD2A	5.8529e-155	G	-
19:19381715:A:G	19	19381715	eQTLGen	eQTLGen_cis_eQTLs	ENSG00000250067	YJEFN3	1.0476e-11	G	-
19:19381715:A:G	19	19381715	eQTLGen	eQTLGen_cis_eQTLs	ENSG00000254901	MEF2BNB	1.3235e-08	G	+
19:19381755:C:T	19	19381755	eQTLGen	eQTLGen_cis_eQTLs	ENSG00000064547	LPAR2	5.8529e-155	C	+
19:19381755:C:T	19	19381755	eQTLGen	eQTLGen_cis_eQTLs	ENSG00000105726	ATP13A1	3.0154e-105	C	-
19:19381755:C:T	19	19381755	eQTLGen	eQTLGen_cis_eQTLs	ENSG00000129933	MAU2	3.27170000000001e-310	C	+
19:19381755:C:T	19	19381755	eQTLGen	eQTLGen_cis_eQTLs	ENSG00000167491	GATAD2A	3.27170000000001e-310	C	-
19:19381755:C:T	19	19381755	eQTLGen	eQTLGen_cis_eQTLs	ENSG00000178093	TSSK6	1.0442e-22	C	-
19:19381755:C:T	19	19381755	eQTLGen	eQTLGen_cis_eQTLs	ENSG00000181896	ZNF101	1.1304e-10	C	+
19:19381755:C:T	19	19381755	eQTLGen	eQTLGen_cis_eQTLs	ENSG00000186010	NDUFA13	1.9058e-30	C	-
19:19381755:C:T	19	19381755	eQTLGen	eQTLGen_cis_eQTLs	ENSG00000250067	YJEFN3	3.1812e-21	C	+
19:19383755:A:G	19	19383755	eQTLGen	eQTLGen_cis_eQTLs	ENSG00000064547	LPAR2	3.16e-155	G	+
19:19383755:A:G	19	19383755	eQTLGen	eQTLGen_cis_eQTLs	ENSG00000105726	ATP13A1	1.8093e-111	G	-
19:19383755:A:G	19	19383755	eQTLGen	eQTLGen_cis_eQTLs	ENSG00000129933	MAU2	3.27170000000001e-310	G	+
19:19383755:A:G	19	19383755	eQTLGen	eQTLGen_cis_eQTLs	ENSG00000167491	GATAD2A	3.27170000000001e-310	G	-
19:19383755:A:G	19	19383755	eQTLGen	eQTLGen_cis_eQTLs	ENSG00000178093	TSSK6	1.1329e-21	G	-
19:19383755:A:G	19	19383755	eQTLGen	eQTLGen_cis_eQTLs	ENSG00000181896	ZNF101	4.1045e-10	G	+
19:19383755:A:G	19	19383755	eQTLGen	eQTLGen_cis_eQTLs	ENSG00000186010	NDUFA13	5.6864e-30	G	-
19:19383755:A:G	19	19383755	eQTLGen	eQTLGen_cis_eQTLs	ENSG00000250067	YJEFN3	1.5327e-19	G	+
19:19385411:C:T	19	19385411	eQTLGen	eQTLGen_cis_eQTLs	ENSG00000064547	LPAR2	8.1193e-157	T	+
19:19385411:C:T	19	19385411	eQTLGen	eQTLGen_cis_eQTLs	ENSG00000105726	ATP13A1	2.3376e-111	T	-
19:19385411:C:T	19	19385411	eQTLGen	eQTLGen_cis_eQTLs	ENSG00000129933	MAU2	3.27170000000001e-310	T	+
19:19385411:C:T	19	19385411	eQTLGen	eQTLGen_cis_eQTLs	ENSG00000167491	GATAD2A	3.27170000000001e-310	T	-
19:19385411:C:T	19	19385411	eQTLGen	eQTLGen_cis_eQTLs	ENSG00000178093	TSSK6	5.6341e-22	T	-
19:19385411:C:T	19	19385411	eQTLGen	eQTLGen_cis_eQTLs	ENSG00000181896	ZNF101	6.9686e-10	T	+
19:19385411:C:T	19	19385411	eQTLGen	eQTLGen_cis_eQTLs	ENSG00000186010	NDUFA13	5.1643e-30	T	-
19:19385411:C:T	19	19385411	eQTLGen	eQTLGen_cis_eQTLs	ENSG00000250067	YJEFN3	6.0073e-20	T	+
19:19386015:A:G	19	19386015	eQTLGen	eQTLGen_cis_eQTLs	ENSG00000064547	LPAR2	1.1429e-156	A	+
19:19386015:A:G	19	19386015	eQTLGen	eQTLGen_cis_eQTLs	ENSG00000105726	ATP13A1	9.4235e-112	A	-
19:19386015:A:G	19	19386015	eQTLGen	eQTLGen_cis_eQTLs	ENSG00000129933	MAU2	3.27170000000001e-310	A	+
19:19386015:A:G	19	19386015	eQTLGen	eQTLGen_cis_eQTLs	ENSG00000167491	GATAD2A	3.27170000000001e-310	A	-
19:19386015:A:G	19	19386015	eQTLGen	eQTLGen_cis_eQTLs	ENSG00000178093	TSSK6	6.6216e-22	A	-
19:19386015:A:G	19	19386015	eQTLGen	eQTLGen_cis_eQTLs	ENSG00000181896	ZNF101	8.0875e-10	A	+
19:19386015:A:G	19	19386015	eQTLGen	eQTLGen_cis_eQTLs	ENSG00000186010	NDUFA13	4.3377e-30	A	-
19:19386015:A:G	19	19386015	eQTLGen	eQTLGen_cis_eQTLs	ENSG00000250067	YJEFN3	5.7039e-20	A	+
19:19386339:A:G	19	19386339	eQTLGen	eQTLGen_cis_eQTLs	ENSG00000064489	MEF2BNB-MEF2B	3.6815e-06	A	+
19:19386339:A:G	19	19386339	eQTLGen	eQTLGen_cis_eQTLs	ENSG00000064547	LPAR2	5.2486e-105	A	+
19:19386339:A:G	19	19386339	eQTLGen	eQTLGen_cis_eQTLs	ENSG00000105726	ATP13A1	8.6367e-104	A	-
19:19386339:A:G	19	19386339	eQTLGen	eQTLGen_cis_eQTLs	ENSG00000129933	MAU2	3.27170000000001e-310	A	+
19:19386339:A:G	19	19386339	eQTLGen	eQTLGen_cis_eQTLs	ENSG00000167491	GATAD2A	3.27170000000001e-310	A	-
19:19386339:A:G	19	19386339	eQTLGen	eQTLGen_cis_eQTLs	ENSG00000178093	TSSK6	1.7738e-07	A	-
19:19386339:A:G	19	19386339	eQTLGen	eQTLGen_cis_eQTLs	ENSG00000181896	ZNF101	2.1784e-08	A	+
19:19386339:A:G	19	19386339	eQTLGen	eQTLGen_cis_eQTLs	ENSG00000186010	NDUFA13	5.4184e-18	A	-
19:19386339:A:G	19	19386339	eQTLGen	eQTLGen_cis_eQTLs	ENSG00000254901	MEF2BNB	7.4366e-07	A	+
19:19387149:C:T	19	19387149	eQTLGen	eQTLGen_cis_eQTLs	ENSG00000064547	LPAR2	5.9871e-157	T	+
19:19387149:C:T	19	19387149	eQTLGen	eQTLGen_cis_eQTLs	ENSG00000105726	ATP13A1	6.9068e-112	T	-
19:19387149:C:T	19	19387149	eQTLGen	eQTLGen_cis_eQTLs	ENSG00000129933	MAU2	3.27170000000001e-310	T	+
19:19387149:C:T	19	19387149	eQTLGen	eQTLGen_cis_eQTLs	ENSG00000167491	GATAD2A	3.27170000000001e-310	T	-
19:19387149:C:T	19	19387149	eQTLGen	eQTLGen_cis_eQTLs	ENSG00000178093	TSSK6	1.297e-21	T	-
19:19387149:C:T	19	19387149	eQTLGen	eQTLGen_cis_eQTLs	ENSG00000181896	ZNF101	5.5116e-10	T	+
19:19387149:C:T	19	19387149	eQTLGen	eQTLGen_cis_eQTLs	ENSG00000186010	NDUFA13	3.5844e-30	T	-
19:19387149:C:T	19	19387149	eQTLGen	eQTLGen_cis_eQTLs	ENSG00000250067	YJEFN3	5.2672e-20	T	+
19:19387743:A:C	19	19387743	eQTLGen	eQTLGen_cis_eQTLs	ENSG00000064547	LPAR2	4.5798e-158	A	+
19:19387743:A:C	19	19387743	eQTLGen	eQTLGen_cis_eQTLs	ENSG00000105726	ATP13A1	7.4603e-113	A	-
19:19387743:A:C	19	19387743	eQTLGen	eQTLGen_cis_eQTLs	ENSG00000129933	MAU2	3.27170000000001e-310	A	+
19:19387743:A:C	19	19387743	eQTLGen	eQTLGen_cis_eQTLs	ENSG00000167491	GATAD2A	3.27170000000001e-310	A	-
19:19387743:A:C	19	19387743	eQTLGen	eQTLGen_cis_eQTLs	ENSG00000178093	TSSK6	3.1891e-20	A	-
19:19387743:A:C	19	19387743	eQTLGen	eQTLGen_cis_eQTLs	ENSG00000181896	ZNF101	2.5422e-10	A	+
19:19387743:A:C	19	19387743	eQTLGen	eQTLGen_cis_eQTLs	ENSG00000186010	NDUFA13	4.8728e-29	A	-
19:19387743:A:C	19	19387743	eQTLGen	eQTLGen_cis_eQTLs	ENSG00000250067	YJEFN3	1.3416e-18	A	+
19:19388057:C:G	19	19388057	eQTLGen	eQTLGen_cis_eQTLs	ENSG00000064547	LPAR2	2.4923e-90	G	+
19:19388057:C:G	19	19388057	eQTLGen	eQTLGen_cis_eQTLs	ENSG00000105726	ATP13A1	1.0334e-114	G	-
19:19388057:C:G	19	19388057	eQTLGen	eQTLGen_cis_eQTLs	ENSG00000129933	MAU2	3.27170000000001e-310	G	+
19:19388057:C:G	19	19388057	eQTLGen	eQTLGen_cis_eQTLs	ENSG00000167491	GATAD2A	3.27170000000001e-310	G	-
19:19388057:C:G	19	19388057	eQTLGen	eQTLGen_cis_eQTLs	ENSG00000178093	TSSK6	9.4119e-09	G	-
19:19388057:C:G	19	19388057	eQTLGen	eQTLGen_cis_eQTLs	ENSG00000181896	ZNF101	2.7562e-07	G	+
19:19388057:C:G	19	19388057	eQTLGen	eQTLGen_cis_eQTLs	ENSG00000186010	NDUFA13	6.3577e-19	G	-
19:19388057:C:G	19	19388057	eQTLGen	eQTLGen_cis_eQTLs	ENSG00000250067	YJEFN3	1.1977e-05	G	+
19:19388060:C:T	19	19388060	eQTLGen	eQTLGen_cis_eQTLs	ENSG00000064547	LPAR2	2.5804e-87	C	+
19:19388060:C:T	19	19388060	eQTLGen	eQTLGen_cis_eQTLs	ENSG00000105726	ATP13A1	4.1335e-107	C	-
19:19388060:C:T	19	19388060	eQTLGen	eQTLGen_cis_eQTLs	ENSG00000129933	MAU2	3.27170000000001e-310	C	+
19:19388060:C:T	19	19388060	eQTLGen	eQTLGen_cis_eQTLs	ENSG00000167491	GATAD2A	3.27170000000001e-310	C	-
19:19388060:C:T	19	19388060	eQTLGen	eQTLGen_cis_eQTLs	ENSG00000178093	TSSK6	3.7823e-07	C	-
19:19388060:C:T	19	19388060	eQTLGen	eQTLGen_cis_eQTLs	ENSG00000181896	ZNF101	5.5494e-09	C	+
19:19388060:C:T	19	19388060	eQTLGen	eQTLGen_cis_eQTLs	ENSG00000186010	NDUFA13	1.2276e-16	C	-
19:19388500:A:T	19	19388500	eQTLGen	eQTLGen_cis_eQTLs	ENSG00000064489	MEF2BNB-MEF2B	5.9151e-06	A	+
19:19388500:A:T	19	19388500	eQTLGen	eQTLGen_cis_eQTLs	ENSG00000064547	LPAR2	1.0779e-22	A	-
19:19388500:A:T	19	19388500	eQTLGen	eQTLGen_cis_eQTLs	ENSG00000105726	ATP13A1	3.27170000000001e-310	A	-
19:19388500:A:T	19	19388500	eQTLGen	eQTLGen_cis_eQTLs	ENSG00000129933	MAU2	3.27170000000001e-310	A	+
19:19388500:A:T	19	19388500	eQTLGen	eQTLGen_cis_eQTLs	ENSG00000167491	GATAD2A	4.1089e-115	A	-
19:19388500:A:T	19	19388500	eQTLGen	eQTLGen_cis_eQTLs	ENSG00000250067	YJEFN3	1.692e-11	A	-
19:19388500:A:T	19	19388500	eQTLGen	eQTLGen_cis_eQTLs	ENSG00000254901	MEF2BNB	8.2946e-08	A	+
19:19388500:A:T	19	19388500	eQTLGen	eQTLGen_cis_eQTLs	ENSG00000256229	ZNF486	9.8518e-06	A	+
19:19390497:A:G	19	19390497	eQTLGen	eQTLGen_cis_eQTLs	ENSG00000064547	LPAR2	2.4111e-162	G	+
19:19390497:A:G	19	19390497	eQTLGen	eQTLGen_cis_eQTLs	ENSG00000105726	ATP13A1	6.4184e-111	G	-
19:19390497:A:G	19	19390497	eQTLGen	eQTLGen_cis_eQTLs	ENSG00000129933	MAU2	3.27170000000001e-310	G	+
19:19390497:A:G	19	19390497	eQTLGen	eQTLGen_cis_eQTLs	ENSG00000167491	GATAD2A	3.27170000000001e-310	G	-
19:19390497:A:G	19	19390497	eQTLGen	eQTLGen_cis_eQTLs	ENSG00000178093	TSSK6	6.5321e-22	G	-
19:19390497:A:G	19	19390497	eQTLGen	eQTLGen_cis_eQTLs	ENSG00000181896	ZNF101	2.0044e-10	G	+
19:19390497:A:G	19	19390497	eQTLGen	eQTLGen_cis_eQTLs	ENSG00000186010	NDUFA13	3.1875e-30	G	-
19:19390497:A:G	19	19390497	eQTLGen	eQTLGen_cis_eQTLs	ENSG00000250067	YJEFN3	3.6672e-20	G	+
19:19390749:A:G	19	19390749	eQTLGen	eQTLGen_cis_eQTLs	ENSG00000064547	LPAR2	4.6038e-162	G	+
19:19390749:A:G	19	19390749	eQTLGen	eQTLGen_cis_eQTLs	ENSG00000105726	ATP13A1	3.8124e-110	G	-
19:19390749:A:G	19	19390749	eQTLGen	eQTLGen_cis_eQTLs	ENSG00000129933	MAU2	3.27170000000001e-310	G	+
19:19390749:A:G	19	19390749	eQTLGen	eQTLGen_cis_eQTLs	ENSG00000167491	GATAD2A	3.27170000000001e-310	G	-
19:19390749:A:G	19	19390749	eQTLGen	eQTLGen_cis_eQTLs	ENSG00000178093	TSSK6	6.0431e-22	G	-
19:19390749:A:G	19	19390749	eQTLGen	eQTLGen_cis_eQTLs	ENSG00000181896	ZNF101	2.5787e-10	G	+
19:19390749:A:G	19	19390749	eQTLGen	eQTLGen_cis_eQTLs	ENSG00000186010	NDUFA13	2.6389e-30	G	-
19:19390749:A:G	19	19390749	eQTLGen	eQTLGen_cis_eQTLs	ENSG00000250067	YJEFN3	4.7214e-20	G	+
19:19391402:C:T	19	19391402	eQTLGen	eQTLGen_cis_eQTLs	ENSG00000064547	LPAR2	2.8537e-162	C	+
19:19391402:C:T	19	19391402	eQTLGen	eQTLGen_cis_eQTLs	ENSG00000105726	ATP13A1	4.5993e-110	C	-
19:19391402:C:T	19	19391402	eQTLGen	eQTLGen_cis_eQTLs	ENSG00000129933	MAU2	3.27170000000001e-310	C	+
19:19391402:C:T	19	19391402	eQTLGen	eQTLGen_cis_eQTLs	ENSG00000167491	GATAD2A	3.27170000000001e-310	C	-
19:19391402:C:T	19	19391402	eQTLGen	eQTLGen_cis_eQTLs	ENSG00000178093	TSSK6	4.3384e-22	C	-
19:19391402:C:T	19	19391402	eQTLGen	eQTLGen_cis_eQTLs	ENSG00000181896	ZNF101	2.8486e-10	C	+
19:19391402:C:T	19	19391402	eQTLGen	eQTLGen_cis_eQTLs	ENSG00000186010	NDUFA13	2.7254e-30	C	-
19:19391402:C:T	19	19391402	eQTLGen	eQTLGen_cis_eQTLs	ENSG00000250067	YJEFN3	6.5407e-20	C	+
19:19392401:C:T	19	19392401	eQTLGen	eQTLGen_cis_eQTLs	ENSG00000064547	LPAR2	4.8345e-162	T	+
19:19392401:C:T	19	19392401	eQTLGen	eQTLGen_cis_eQTLs	ENSG00000105726	ATP13A1	7.6173e-110	T	-
19:19392401:C:T	19	19392401	eQTLGen	eQTLGen_cis_eQTLs	ENSG00000129933	MAU2	3.27170000000001e-310	T	+
19:19392401:C:T	19	19392401	eQTLGen	eQTLGen_cis_eQTLs	ENSG00000167491	GATAD2A	3.27170000000001e-310	T	-
19:19392401:C:T	19	19392401	eQTLGen	eQTLGen_cis_eQTLs	ENSG00000178093	TSSK6	2.623e-22	T	-
19:19392401:C:T	19	19392401	eQTLGen	eQTLGen_cis_eQTLs	ENSG00000181896	ZNF101	1.9076e-10	T	+
19:19392401:C:T	19	19392401	eQTLGen	eQTLGen_cis_eQTLs	ENSG00000186010	NDUFA13	8.0895e-30	T	-
19:19392401:C:T	19	19392401	eQTLGen	eQTLGen_cis_eQTLs	ENSG00000250067	YJEFN3	5.5786e-20	T	+
19:19393677:A:G	19	19393677	eQTLGen	eQTLGen_cis_eQTLs	ENSG00000064547	LPAR2	2.9215e-20	A	+
19:19393677:A:G	19	19393677	eQTLGen	eQTLGen_cis_eQTLs	ENSG00000105726	ATP13A1	1.3286e-163	A	-
19:19393677:A:G	19	19393677	eQTLGen	eQTLGen_cis_eQTLs	ENSG00000129933	MAU2	3.27170000000001e-310	A	+
19:19393677:A:G	19	19393677	eQTLGen	eQTLGen_cis_eQTLs	ENSG00000167491	GATAD2A	4.9846e-49	A	-
19:19393677:A:G	19	19393677	eQTLGen	eQTLGen_cis_eQTLs	ENSG00000250067	YJEFN3	1.2087e-06	A	-
19:19393677:A:G	19	19393677	eQTLGen	eQTLGen_cis_eQTLs	ENSG00000254901	MEF2BNB	1.1324e-08	A	+
19:19393714:A:G	19	19393714	eQTLGen	eQTLGen_cis_eQTLs	ENSG00000105726	ATP13A1	3.202e-124	G	-
19:19393714:A:G	19	19393714	eQTLGen	eQTLGen_cis_eQTLs	ENSG00000129933	MAU2	3.27170000000001e-310	G	+
19:19393714:A:G	19	19393714	eQTLGen	eQTLGen_cis_eQTLs	ENSG00000167491	GATAD2A	6.3943e-66	G	-
19:19393714:A:G	19	19393714	eQTLGen	eQTLGen_cis_eQTLs	ENSG00000181896	ZNF101	1.0553e-08	G	-
19:19394368:A:G	19	19394368	eQTLGen	eQTLGen_cis_eQTLs	ENSG00000064489	MEF2BNB-MEF2B	1.4209e-05	A	+
19:19394368:A:G	19	19394368	eQTLGen	eQTLGen_cis_eQTLs	ENSG00000064547	LPAR2	4.1537e-20	A	-
19:19394368:A:G	19	19394368	eQTLGen	eQTLGen_cis_eQTLs	ENSG00000064607	SUGP2	8.6221e-08	A	+
19:19394368:A:G	19	19394368	eQTLGen	eQTLGen_cis_eQTLs	ENSG00000105726	ATP13A1	3.27170000000001e-310	A	-
19:19394368:A:G	19	19394368	eQTLGen	eQTLGen_cis_eQTLs	ENSG00000129933	MAU2	3.27170000000001e-310	A	+
19:19394368:A:G	19	19394368	eQTLGen	eQTLGen_cis_eQTLs	ENSG00000167491	GATAD2A	1.0026e-70	A	-
19:19394368:A:G	19	19394368	eQTLGen	eQTLGen_cis_eQTLs	ENSG00000250067	YJEFN3	4.1114e-08	A	-
19:19394368:A:G	19	19394368	eQTLGen	eQTLGen_cis_eQTLs	ENSG00000254901	MEF2BNB	7.7274e-06	A	+
19:19394368:A:G	19	19394368	eQTLGen	eQTLGen_cis_eQTLs	ENSG00000256229	ZNF486	3.0295e-07	A	+
19:19394396:C:T	19	19394396	eQTLGen	eQTLGen_cis_eQTLs	ENSG00000064547	LPAR2	2.2557e-163	C	+
19:19394396:C:T	19	19394396	eQTLGen	eQTLGen_cis_eQTLs	ENSG00000105726	ATP13A1	7.7352e-113	C	-
19:19394396:C:T	19	19394396	eQTLGen	eQTLGen_cis_eQTLs	ENSG00000129933	MAU2	3.27170000000001e-310	C	+
19:19394396:C:T	19	19394396	eQTLGen	eQTLGen_cis_eQTLs	ENSG00000167491	GATAD2A	3.27170000000001e-310	C	-
19:19394396:C:T	19	19394396	eQTLGen	eQTLGen_cis_eQTLs	ENSG00000178093	TSSK6	4.0359e-22	C	-
19:19394396:C:T	19	19394396	eQTLGen	eQTLGen_cis_eQTLs	ENSG00000181896	ZNF101	7.8525e-11	C	+
19:19394396:C:T	19	19394396	eQTLGen	eQTLGen_cis_eQTLs	ENSG00000186010	NDUFA13	1.347e-30	C	-
19:19394396:C:T	19	19394396	eQTLGen	eQTLGen_cis_eQTLs	ENSG00000250067	YJEFN3	1.2663e-20	C	+
19:19395967:C:T	19	19395967	eQTLGen	eQTLGen_cis_eQTLs	ENSG00000064547	LPAR2	2.4242e-162	T	+
19:19395967:C:T	19	19395967	eQTLGen	eQTLGen_cis_eQTLs	ENSG00000105726	ATP13A1	4.6041e-112	T	-
19:19395967:C:T	19	19395967	eQTLGen	eQTLGen_cis_eQTLs	ENSG00000129933	MAU2	3.27170000000001e-310	T	+
19:19395967:C:T	19	19395967	eQTLGen	eQTLGen_cis_eQTLs	ENSG00000167491	GATAD2A	3.27170000000001e-310	T	-
19:19395967:C:T	19	19395967	eQTLGen	eQTLGen_cis_eQTLs	ENSG00000178093	TSSK6	1.934e-22	T	-
19:19395967:C:T	19	19395967	eQTLGen	eQTLGen_cis_eQTLs	ENSG00000181896	ZNF101	6.5594e-11	T	+
19:19395967:C:T	19	19395967	eQTLGen	eQTLGen_cis_eQTLs	ENSG00000186010	NDUFA13	4.2182e-31	T	-
19:19395967:C:T	19	19395967	eQTLGen	eQTLGen_cis_eQTLs	ENSG00000250067	YJEFN3	1.3939e-20	T	+
19:19397479:A:C	19	19397479	eQTLGen	eQTLGen_cis_eQTLs	ENSG00000064547	LPAR2	1.0509e-161	A	+
19:19397479:A:C	19	19397479	eQTLGen	eQTLGen_cis_eQTLs	ENSG00000105726	ATP13A1	2.8288e-112	A	-
19:19397479:A:C	19	19397479	eQTLGen	eQTLGen_cis_eQTLs	ENSG00000129933	MAU2	3.27170000000001e-310	A	+
19:19397479:A:C	19	19397479	eQTLGen	eQTLGen_cis_eQTLs	ENSG00000167491	GATAD2A	3.27170000000001e-310	A	-
19:19397479:A:C	19	19397479	eQTLGen	eQTLGen_cis_eQTLs	ENSG00000178093	TSSK6	3.3383e-22	A	-
19:19397479:A:C	19	19397479	eQTLGen	eQTLGen_cis_eQTLs	ENSG00000181896	ZNF101	7.842e-11	A	+
19:19397479:A:C	19	19397479	eQTLGen	eQTLGen_cis_eQTLs	ENSG00000186010	NDUFA13	4.3483e-31	A	-
19:19397479:A:C	19	19397479	eQTLGen	eQTLGen_cis_eQTLs	ENSG00000250067	YJEFN3	1.2498e-20	A	+
19:19397789:C:T	19	19397789	eQTLGen	eQTLGen_cis_eQTLs	ENSG00000064490	RFXANK	1.4675e-30	C	-
19:19397789:C:T	19	19397789	eQTLGen	eQTLGen_cis_eQTLs	ENSG00000105726	ATP13A1	4.4349e-142	C	-
19:19397789:C:T	19	19397789	eQTLGen	eQTLGen_cis_eQTLs	ENSG00000129933	MAU2	3.27170000000001e-310	C	+
19:19397789:C:T	19	19397789	eQTLGen	eQTLGen_cis_eQTLs	ENSG00000167491	GATAD2A	2.6206e-186	C	-
19:19397789:C:T	19	19397789	eQTLGen	eQTLGen_cis_eQTLs	ENSG00000250067	YJEFN3	1.408e-07	C	-
19:19397789:C:T	19	19397789	eQTLGen	eQTLGen_cis_eQTLs	ENSG00000254901	MEF2BNB	2.7086e-10	C	+
19:19398005:A:G	19	19398005	eQTLGen	eQTLGen_cis_eQTLs	ENSG00000064547	LPAR2	4.6289e-162	A	+
19:19398005:A:G	19	19398005	eQTLGen	eQTLGen_cis_eQTLs	ENSG00000105726	ATP13A1	2.351e-112	A	-
19:19398005:A:G	19	19398005	eQTLGen	eQTLGen_cis_eQTLs	ENSG00000129933	MAU2	3.27170000000001e-310	A	+
19:19398005:A:G	19	19398005	eQTLGen	eQTLGen_cis_eQTLs	ENSG00000167491	GATAD2A	3.27170000000001e-310	A	-
19:19398005:A:G	19	19398005	eQTLGen	eQTLGen_cis_eQTLs	ENSG00000178093	TSSK6	2.8991e-22	A	-
19:19398005:A:G	19	19398005	eQTLGen	eQTLGen_cis_eQTLs	ENSG00000181896	ZNF101	7.1251e-11	A	+
19:19398005:A:G	19	19398005	eQTLGen	eQTLGen_cis_eQTLs	ENSG00000186010	NDUFA13	5.4151e-31	A	-
19:19398005:A:G	19	19398005	eQTLGen	eQTLGen_cis_eQTLs	ENSG00000250067	YJEFN3	1.31e-20	A	+
19:19401218:A:G	19	19401218	eQTLGen	eQTLGen_cis_eQTLs	ENSG00000064547	LPAR2	2.1161e-162	G	+
19:19401218:A:G	19	19401218	eQTLGen	eQTLGen_cis_eQTLs	ENSG00000105726	ATP13A1	1.3735e-112	G	-
19:19401218:A:G	19	19401218	eQTLGen	eQTLGen_cis_eQTLs	ENSG00000129933	MAU2	3.27170000000001e-310	G	+
19:19401218:A:G	19	19401218	eQTLGen	eQTLGen_cis_eQTLs	ENSG00000167491	GATAD2A	3.27170000000001e-310	G	-
19:19401218:A:G	19	19401218	eQTLGen	eQTLGen_cis_eQTLs	ENSG00000178093	TSSK6	2.8483e-22	G	-
19:19401218:A:G	19	19401218	eQTLGen	eQTLGen_cis_eQTLs	ENSG00000181896	ZNF101	5.1408e-11	G	+
19:19401218:A:G	19	19401218	eQTLGen	eQTLGen_cis_eQTLs	ENSG00000186010	NDUFA13	5.6341e-31	G	-
19:19401218:A:G	19	19401218	eQTLGen	eQTLGen_cis_eQTLs	ENSG00000250067	YJEFN3	1.54e-20	G	+
19:19403410:A:G	19	19403410	eQTLGen	eQTLGen_cis_eQTLs	ENSG00000064547	LPAR2	5.0219e-162	A	+
19:19403410:A:G	19	19403410	eQTLGen	eQTLGen_cis_eQTLs	ENSG00000105726	ATP13A1	6.723e-113	A	-
19:19403410:A:G	19	19403410	eQTLGen	eQTLGen_cis_eQTLs	ENSG00000129933	MAU2	3.27170000000001e-310	A	+
19:19403410:A:G	19	19403410	eQTLGen	eQTLGen_cis_eQTLs	ENSG00000167491	GATAD2A	3.27170000000001e-310	A	-
19:19403410:A:G	19	19403410	eQTLGen	eQTLGen_cis_eQTLs	ENSG00000178093	TSSK6	2.1131e-22	A	-
19:19403410:A:G	19	19403410	eQTLGen	eQTLGen_cis_eQTLs	ENSG00000181896	ZNF101	7.6871e-11	A	+
19:19403410:A:G	19	19403410	eQTLGen	eQTLGen_cis_eQTLs	ENSG00000186010	NDUFA13	1.0732e-30	A	-
19:19403410:A:G	19	19403410	eQTLGen	eQTLGen_cis_eQTLs	ENSG00000250067	YJEFN3	1.5604e-20	A	+
19:19404786:C:G	19	19404786	eQTLGen	eQTLGen_cis_eQTLs	ENSG00000064547	LPAR2	3.0962e-162	C	+
19:19404786:C:G	19	19404786	eQTLGen	eQTLGen_cis_eQTLs	ENSG00000105726	ATP13A1	3.5128e-112	C	-
19:19404786:C:G	19	19404786	eQTLGen	eQTLGen_cis_eQTLs	ENSG00000129933	MAU2	3.27170000000001e-310	C	+
19:19404786:C:G	19	19404786	eQTLGen	eQTLGen_cis_eQTLs	ENSG00000167491	GATAD2A	3.27170000000001e-310	C	-
19:19404786:C:G	19	19404786	eQTLGen	eQTLGen_cis_eQTLs	ENSG00000178093	TSSK6	1.9686e-22	C	-
19:19404786:C:G	19	19404786	eQTLGen	eQTLGen_cis_eQTLs	ENSG00000181896	ZNF101	5.6317e-11	C	+
19:19404786:C:G	19	19404786	eQTLGen	eQTLGen_cis_eQTLs	ENSG00000186010	NDUFA13	4.1595e-31	C	-
19:19404786:C:G	19	19404786	eQTLGen	eQTLGen_cis_eQTLs	ENSG00000250067	YJEFN3	1.5056e-20	C	+
19:19405405:C:T	19	19405405	eQTLGen	eQTLGen_cis_eQTLs	ENSG00000064547	LPAR2	3.7246e-162	T	+
19:19405405:C:T	19	19405405	eQTLGen	eQTLGen_cis_eQTLs	ENSG00000105726	ATP13A1	1.2379e-112	T	-
19:19405405:C:T	19	19405405	eQTLGen	eQTLGen_cis_eQTLs	ENSG00000129933	MAU2	3.27170000000001e-310	T	+
19:19405405:C:T	19	19405405	eQTLGen	eQTLGen_cis_eQTLs	ENSG00000167491	GATAD2A	3.27170000000001e-310	T	-
19:19405405:C:T	19	19405405	eQTLGen	eQTLGen_cis_eQTLs	ENSG00000178093	TSSK6	1.9493e-22	T	-
19:19405405:C:T	19	19405405	eQTLGen	eQTLGen_cis_eQTLs	ENSG00000181896	ZNF101	7.5552e-11	T	+
19:19405405:C:T	19	19405405	eQTLGen	eQTLGen_cis_eQTLs	ENSG00000186010	NDUFA13	4.1112e-31	T	-
19:19405405:C:T	19	19405405	eQTLGen	eQTLGen_cis_eQTLs	ENSG00000250067	YJEFN3	2.5162e-20	T	+
19:19405480:A:G	19	19405480	eQTLGen	eQTLGen_cis_eQTLs	ENSG00000064489	MEF2BNB-MEF2B	1.1128e-05	G	+
19:19405480:A:G	19	19405480	eQTLGen	eQTLGen_cis_eQTLs	ENSG00000064490	RFXANK	3.1312e-34	G	-
19:19405480:A:G	19	19405480	eQTLGen	eQTLGen_cis_eQTLs	ENSG00000105726	ATP13A1	2.9059e-143	G	-
19:19405480:A:G	19	19405480	eQTLGen	eQTLGen_cis_eQTLs	ENSG00000129933	MAU2	3.27170000000001e-310	G	+
19:19405480:A:G	19	19405480	eQTLGen	eQTLGen_cis_eQTLs	ENSG00000167491	GATAD2A	1.5343e-168	G	-
19:19405480:A:G	19	19405480	eQTLGen	eQTLGen_cis_eQTLs	ENSG00000250067	YJEFN3	4.1843e-11	G	-
19:19405480:A:G	19	19405480	eQTLGen	eQTLGen_cis_eQTLs	ENSG00000254901	MEF2BNB	4.3372e-13	G	+
19:19406869:C:T	19	19406869	eQTLGen	eQTLGen_cis_eQTLs	ENSG00000064547	LPAR2	1.5584e-06	T	+
19:19406869:C:T	19	19406869	eQTLGen	eQTLGen_cis_eQTLs	ENSG00000105726	ATP13A1	3.6792e-227	T	-
19:19406869:C:T	19	19406869	eQTLGen	eQTLGen_cis_eQTLs	ENSG00000129933	MAU2	3.27170000000001e-310	T	+
19:19406869:C:T	19	19406869	eQTLGen	eQTLGen_cis_eQTLs	ENSG00000167491	GATAD2A	8.291e-119	T	-
19:19406869:C:T	19	19406869	eQTLGen	eQTLGen_cis_eQTLs	ENSG00000250067	YJEFN3	1.394e-05	T	-
19:19406869:C:T	19	19406869	eQTLGen	eQTLGen_cis_eQTLs	ENSG00000254901	MEF2BNB	1.3612e-08	T	+
19:19407171:A:C	19	19407171	eQTLGen	eQTLGen_cis_eQTLs	ENSG00000064489	MEF2BNB-MEF2B	2.5914e-06	C	+
19:19407171:A:C	19	19407171	eQTLGen	eQTLGen_cis_eQTLs	ENSG00000064490	RFXANK	1.0156e-36	C	-
19:19407171:A:C	19	19407171	eQTLGen	eQTLGen_cis_eQTLs	ENSG00000105726	ATP13A1	2.0154e-154	C	-
19:19407171:A:C	19	19407171	eQTLGen	eQTLGen_cis_eQTLs	ENSG00000129933	MAU2	3.27170000000001e-310	C	+
19:19407171:A:C	19	19407171	eQTLGen	eQTLGen_cis_eQTLs	ENSG00000167491	GATAD2A	3.9554e-168	C	-
19:19407171:A:C	19	19407171	eQTLGen	eQTLGen_cis_eQTLs	ENSG00000250067	YJEFN3	1.1465e-11	C	-
19:19407171:A:C	19	19407171	eQTLGen	eQTLGen_cis_eQTLs	ENSG00000254901	MEF2BNB	4.1493e-13	C	+
19:19407718:C:T	19	19407718	eQTLGen	eQTLGen_cis_eQTLs	ENSG00000064489	MEF2BNB-MEF2B	2.5139e-06	T	+
19:19407718:C:T	19	19407718	eQTLGen	eQTLGen_cis_eQTLs	ENSG00000064547	LPAR2	2.4851e-31	T	-
19:19407718:C:T	19	19407718	eQTLGen	eQTLGen_cis_eQTLs	ENSG00000105726	ATP13A1	3.27170000000001e-310	T	-
19:19407718:C:T	19	19407718	eQTLGen	eQTLGen_cis_eQTLs	ENSG00000129933	MAU2	3.27170000000001e-310	T	+
19:19407718:C:T	19	19407718	eQTLGen	eQTLGen_cis_eQTLs	ENSG00000167491	GATAD2A	6.3226e-100	T	-
19:19407718:C:T	19	19407718	eQTLGen	eQTLGen_cis_eQTLs	ENSG00000250067	YJEFN3	4.6229e-10	T	-
19:19407718:C:T	19	19407718	eQTLGen	eQTLGen_cis_eQTLs	ENSG00000254901	MEF2BNB	2.8896e-08	T	+
19:19407718:C:T	19	19407718	eQTLGen	eQTLGen_cis_eQTLs	ENSG00000256229	ZNF486	9.3152e-08	T	+
19:19410480:C:T	19	19410480	eQTLGen	eQTLGen_cis_eQTLs	ENSG00000064547	LPAR2	2.8816e-161	C	+
19:19410480:C:T	19	19410480	eQTLGen	eQTLGen_cis_eQTLs	ENSG00000105726	ATP13A1	2.6072e-117	C	-
19:19410480:C:T	19	19410480	eQTLGen	eQTLGen_cis_eQTLs	ENSG00000129933	MAU2	3.27170000000001e-310	C	+
19:19410480:C:T	19	19410480	eQTLGen	eQTLGen_cis_eQTLs	ENSG00000167491	GATAD2A	3.27170000000001e-310	C	-
19:19410480:C:T	19	19410480	eQTLGen	eQTLGen_cis_eQTLs	ENSG00000178093	TSSK6	4.5288e-22	C	-
19:19410480:C:T	19	19410480	eQTLGen	eQTLGen_cis_eQTLs	ENSG00000181896	ZNF101	4.3746e-11	C	+
19:19410480:C:T	19	19410480	eQTLGen	eQTLGen_cis_eQTLs	ENSG00000186010	NDUFA13	5.1881e-30	C	-
19:19410480:C:T	19	19410480	eQTLGen	eQTLGen_cis_eQTLs	ENSG00000250067	YJEFN3	2.578e-20	C	+
19:19410622:C:T	19	19410622	eQTLGen	eQTLGen_cis_eQTLs	ENSG00000064547	LPAR2	7.2424e-163	T	+
19:19410622:C:T	19	19410622	eQTLGen	eQTLGen_cis_eQTLs	ENSG00000105726	ATP13A1	7.9673e-115	T	-
19:19410622:C:T	19	19410622	eQTLGen	eQTLGen_cis_eQTLs	ENSG00000129933	MAU2	3.27170000000001e-310	T	+
19:19410622:C:T	19	19410622	eQTLGen	eQTLGen_cis_eQTLs	ENSG00000167491	GATAD2A	3.27170000000001e-310	T	-
19:19410622:C:T	19	19410622	eQTLGen	eQTLGen_cis_eQTLs	ENSG00000178093	TSSK6	2.5121e-22	T	-
19:19410622:C:T	19	19410622	eQTLGen	eQTLGen_cis_eQTLs	ENSG00000181896	ZNF101	5.2665e-11	T	+
19:19410622:C:T	19	19410622	eQTLGen	eQTLGen_cis_eQTLs	ENSG00000186010	NDUFA13	1.3551e-31	T	-
19:19410622:C:T	19	19410622	eQTLGen	eQTLGen_cis_eQTLs	ENSG00000250067	YJEFN3	8.4394e-21	T	+
19:19410948:C:G	19	19410948	eQTLGen	eQTLGen_cis_eQTLs	ENSG00000064547	LPAR2	2.9324e-162	C	+
19:19410948:C:G	19	19410948	eQTLGen	eQTLGen_cis_eQTLs	ENSG00000105726	ATP13A1	6.0033e-115	C	-
19:19410948:C:G	19	19410948	eQTLGen	eQTLGen_cis_eQTLs	ENSG00000129933	MAU2	3.27170000000001e-310	C	+
19:19410948:C:G	19	19410948	eQTLGen	eQTLGen_cis_eQTLs	ENSG00000167491	GATAD2A	3.27170000000001e-310	C	-
19:19410948:C:G	19	19410948	eQTLGen	eQTLGen_cis_eQTLs	ENSG00000178093	TSSK6	5.032e-22	C	-
19:19410948:C:G	19	19410948	eQTLGen	eQTLGen_cis_eQTLs	ENSG00000181896	ZNF101	1.279e-11	C	+
19:19410948:C:G	19	19410948	eQTLGen	eQTLGen_cis_eQTLs	ENSG00000186010	NDUFA13	3.1887e-32	C	-
19:19410948:C:G	19	19410948	eQTLGen	eQTLGen_cis_eQTLs	ENSG00000250067	YJEFN3	1.4693e-20	C	+
19:19411136:C:T	19	19411136	eQTLGen	eQTLGen_cis_eQTLs	ENSG00000064547	LPAR2	1.7195e-160	T	+
19:19411136:C:T	19	19411136	eQTLGen	eQTLGen_cis_eQTLs	ENSG00000105726	ATP13A1	9.7833e-115	T	-
19:19411136:C:T	19	19411136	eQTLGen	eQTLGen_cis_eQTLs	ENSG00000129933	MAU2	3.27170000000001e-310	T	+
19:19411136:C:T	19	19411136	eQTLGen	eQTLGen_cis_eQTLs	ENSG00000167491	GATAD2A	3.27170000000001e-310	T	-
19:19411136:C:T	19	19411136	eQTLGen	eQTLGen_cis_eQTLs	ENSG00000178093	TSSK6	1.5488e-21	T	-
19:19411136:C:T	19	19411136	eQTLGen	eQTLGen_cis_eQTLs	ENSG00000181896	ZNF101	1.813e-10	T	+
19:19411136:C:T	19	19411136	eQTLGen	eQTLGen_cis_eQTLs	ENSG00000186010	NDUFA13	1.1576e-29	T	-
19:19411136:C:T	19	19411136	eQTLGen	eQTLGen_cis_eQTLs	ENSG00000250067	YJEFN3	8.0953e-21	T	+
19:19413381:A:G	19	19413381	eQTLGen	eQTLGen_cis_eQTLs	ENSG00000064547	LPAR2	1.2223e-158	A	+
19:19413381:A:G	19	19413381	eQTLGen	eQTLGen_cis_eQTLs	ENSG00000105726	ATP13A1	8.849e-115	A	-
19:19413381:A:G	19	19413381	eQTLGen	eQTLGen_cis_eQTLs	ENSG00000129933	MAU2	3.27170000000001e-310	A	+
19:19413381:A:G	19	19413381	eQTLGen	eQTLGen_cis_eQTLs	ENSG00000167491	GATAD2A	3.27170000000001e-310	A	-
19:19413381:A:G	19	19413381	eQTLGen	eQTLGen_cis_eQTLs	ENSG00000178093	TSSK6	1.2957e-22	A	-
19:19413381:A:G	19	19413381	eQTLGen	eQTLGen_cis_eQTLs	ENSG00000181896	ZNF101	6.6565e-11	A	+
19:19413381:A:G	19	19413381	eQTLGen	eQTLGen_cis_eQTLs	ENSG00000186010	NDUFA13	7.3649e-31	A	-
19:19413381:A:G	19	19413381	eQTLGen	eQTLGen_cis_eQTLs	ENSG00000250067	YJEFN3	3.5795e-20	A	+
19:19413947:A:G	19	19413947	eQTLGen	eQTLGen_cis_eQTLs	ENSG00000064547	LPAR2	1.4779e-160	A	+
19:19413947:A:G	19	19413947	eQTLGen	eQTLGen_cis_eQTLs	ENSG00000105726	ATP13A1	1.3159e-114	A	-
19:19413947:A:G	19	19413947	eQTLGen	eQTLGen_cis_eQTLs	ENSG00000129933	MAU2	3.27170000000001e-310	A	+
19:19413947:A:G	19	19413947	eQTLGen	eQTLGen_cis_eQTLs	ENSG00000167491	GATAD2A	3.27170000000001e-310	A	-
19:19413947:A:G	19	19413947	eQTLGen	eQTLGen_cis_eQTLs	ENSG00000178093	TSSK6	1.2829e-22	A	-
19:19413947:A:G	19	19413947	eQTLGen	eQTLGen_cis_eQTLs	ENSG00000181896	ZNF101	6.8457e-11	A	+
19:19413947:A:G	19	19413947	eQTLGen	eQTLGen_cis_eQTLs	ENSG00000186010	NDUFA13	4.5244e-31	A	-
19:19413947:A:G	19	19413947	eQTLGen	eQTLGen_cis_eQTLs	ENSG00000250067	YJEFN3	1.4392e-20	A	+
19:19416045:C:T	19	19416045	eQTLGen	eQTLGen_cis_eQTLs	ENSG00000064547	LPAR2	1.5883e-157	T	+
19:19416045:C:T	19	19416045	eQTLGen	eQTLGen_cis_eQTLs	ENSG00000105726	ATP13A1	8.9403e-114	T	-
19:19416045:C:T	19	19416045	eQTLGen	eQTLGen_cis_eQTLs	ENSG00000129933	MAU2	3.27170000000001e-310	T	+
19:19416045:C:T	19	19416045	eQTLGen	eQTLGen_cis_eQTLs	ENSG00000167491	GATAD2A	3.27170000000001e-310	T	-
19:19416045:C:T	19	19416045	eQTLGen	eQTLGen_cis_eQTLs	ENSG00000178093	TSSK6	1.5817e-22	T	-
19:19416045:C:T	19	19416045	eQTLGen	eQTLGen_cis_eQTLs	ENSG00000181896	ZNF101	9.2088e-11	T	+
19:19416045:C:T	19	19416045	eQTLGen	eQTLGen_cis_eQTLs	ENSG00000186010	NDUFA13	3.5563e-31	T	-
19:19416045:C:T	19	19416045	eQTLGen	eQTLGen_cis_eQTLs	ENSG00000250067	YJEFN3	1.602e-20	T	+
19:19418866:C:T	19	19418866	eQTLGen	eQTLGen_cis_eQTLs	ENSG00000064547	LPAR2	2.3854e-13	C	-
19:19418866:C:T	19	19418866	eQTLGen	eQTLGen_cis_eQTLs	ENSG00000064607	SUGP2	2.9277e-09	C	+
19:19418866:C:T	19	19418866	eQTLGen	eQTLGen_cis_eQTLs	ENSG00000105726	ATP13A1	3.27170000000001e-310	C	-
19:19418866:C:T	19	19418866	eQTLGen	eQTLGen_cis_eQTLs	ENSG00000129933	MAU2	1.5712e-305	C	+
19:19418866:C:T	19	19418866	eQTLGen	eQTLGen_cis_eQTLs	ENSG00000167491	GATAD2A	1.6022e-47	C	-
19:19418866:C:T	19	19418866	eQTLGen	eQTLGen_cis_eQTLs	ENSG00000256229	ZNF486	5.6741e-12	C	+
19:19418916:C:T	19	19418916	eQTLGen	eQTLGen_cis_eQTLs	ENSG00000064547	LPAR2	2.4845e-06	C	+
19:19418916:C:T	19	19418916	eQTLGen	eQTLGen_cis_eQTLs	ENSG00000105726	ATP13A1	5.0164e-230	C	-
19:19418916:C:T	19	19418916	eQTLGen	eQTLGen_cis_eQTLs	ENSG00000129933	MAU2	3.27170000000001e-310	C	+
19:19418916:C:T	19	19418916	eQTLGen	eQTLGen_cis_eQTLs	ENSG00000167491	GATAD2A	1.1304e-117	C	-
19:19418916:C:T	19	19418916	eQTLGen	eQTLGen_cis_eQTLs	ENSG00000250067	YJEFN3	1.3066e-05	C	-
19:19418916:C:T	19	19418916	eQTLGen	eQTLGen_cis_eQTLs	ENSG00000254901	MEF2BNB	1.2065e-08	C	+
19:19419071:A:G	19	19419071	eQTLGen	eQTLGen_cis_eQTLs	ENSG00000064489	MEF2BNB-MEF2B	2.3747e-06	G	+
19:19419071:A:G	19	19419071	eQTLGen	eQTLGen_cis_eQTLs	ENSG00000064547	LPAR2	1.0067e-31	G	-
19:19419071:A:G	19	19419071	eQTLGen	eQTLGen_cis_eQTLs	ENSG00000105726	ATP13A1	3.27170000000001e-310	G	-
19:19419071:A:G	19	19419071	eQTLGen	eQTLGen_cis_eQTLs	ENSG00000129933	MAU2	3.27170000000001e-310	G	+
19:19419071:A:G	19	19419071	eQTLGen	eQTLGen_cis_eQTLs	ENSG00000167491	GATAD2A	4.51e-101	G	-
19:19419071:A:G	19	19419071	eQTLGen	eQTLGen_cis_eQTLs	ENSG00000250067	YJEFN3	7.3949e-10	G	-
19:19419071:A:G	19	19419071	eQTLGen	eQTLGen_cis_eQTLs	ENSG00000254901	MEF2BNB	2.2864e-08	G	+
19:19419071:A:G	19	19419071	eQTLGen	eQTLGen_cis_eQTLs	ENSG00000256229	ZNF486	1.0468e-07	G	+
19:19419810:A:G	19	19419810	eQTLGen	eQTLGen_cis_eQTLs	ENSG00000064489	MEF2BNB-MEF2B	8.3502e-07	G	+
19:19419810:A:G	19	19419810	eQTLGen	eQTLGen_cis_eQTLs	ENSG00000064490	RFXANK	2.332e-33	G	-
19:19419810:A:G	19	19419810	eQTLGen	eQTLGen_cis_eQTLs	ENSG00000105726	ATP13A1	3.1747e-144	G	-
19:19419810:A:G	19	19419810	eQTLGen	eQTLGen_cis_eQTLs	ENSG00000129933	MAU2	3.27170000000001e-310	G	+
19:19419810:A:G	19	19419810	eQTLGen	eQTLGen_cis_eQTLs	ENSG00000167491	GATAD2A	3.963e-167	G	-
19:19419810:A:G	19	19419810	eQTLGen	eQTLGen_cis_eQTLs	ENSG00000250067	YJEFN3	2.7403e-10	G	-
19:19419810:A:G	19	19419810	eQTLGen	eQTLGen_cis_eQTLs	ENSG00000254901	MEF2BNB	2.5777e-13	G	+
19:19420581:C:T	19	19420581	eQTLGen	eQTLGen_cis_eQTLs	ENSG00000064547	LPAR2	2.3053e-159	C	+
19:19420581:C:T	19	19420581	eQTLGen	eQTLGen_cis_eQTLs	ENSG00000105726	ATP13A1	1.5002e-113	C	-
19:19420581:C:T	19	19420581	eQTLGen	eQTLGen_cis_eQTLs	ENSG00000129933	MAU2	3.27170000000001e-310	C	+
19:19420581:C:T	19	19420581	eQTLGen	eQTLGen_cis_eQTLs	ENSG00000167491	GATAD2A	3.27170000000001e-310	C	-
19:19420581:C:T	19	19420581	eQTLGen	eQTLGen_cis_eQTLs	ENSG00000178093	TSSK6	2.8316e-22	C	-
19:19420581:C:T	19	19420581	eQTLGen	eQTLGen_cis_eQTLs	ENSG00000181896	ZNF101	5.7691e-11	C	+
19:19420581:C:T	19	19420581	eQTLGen	eQTLGen_cis_eQTLs	ENSG00000186010	NDUFA13	9.4013e-31	C	-
19:19420581:C:T	19	19420581	eQTLGen	eQTLGen_cis_eQTLs	ENSG00000250067	YJEFN3	1.5142e-20	C	+
19:19422187:C:T	19	19422187	eQTLGen	eQTLGen_cis_eQTLs	ENSG00000064489	MEF2BNB-MEF2B	1.9417e-06	T	+
19:19422187:C:T	19	19422187	eQTLGen	eQTLGen_cis_eQTLs	ENSG00000064490	RFXANK	1.6971e-33	T	-
19:19422187:C:T	19	19422187	eQTLGen	eQTLGen_cis_eQTLs	ENSG00000105726	ATP13A1	1.391e-144	T	-
19:19422187:C:T	19	19422187	eQTLGen	eQTLGen_cis_eQTLs	ENSG00000129933	MAU2	3.27170000000001e-310	T	+
19:19422187:C:T	19	19422187	eQTLGen	eQTLGen_cis_eQTLs	ENSG00000167491	GATAD2A	6.583e-167	T	-
19:19422187:C:T	19	19422187	eQTLGen	eQTLGen_cis_eQTLs	ENSG00000250067	YJEFN3	2.6463e-10	T	-
19:19422187:C:T	19	19422187	eQTLGen	eQTLGen_cis_eQTLs	ENSG00000254901	MEF2BNB	1.4098e-13	T	+
19:19422485:A:G	19	19422485	eQTLGen	eQTLGen_cis_eQTLs	ENSG00000064547	LPAR2	8.1011e-143	A	+
19:19422485:A:G	19	19422485	eQTLGen	eQTLGen_cis_eQTLs	ENSG00000105726	ATP13A1	1.9775e-116	A	-
19:19422485:A:G	19	19422485	eQTLGen	eQTLGen_cis_eQTLs	ENSG00000129933	MAU2	3.27170000000001e-310	A	+
19:19422485:A:G	19	19422485	eQTLGen	eQTLGen_cis_eQTLs	ENSG00000167491	GATAD2A	3.27170000000001e-310	A	-
19:19422485:A:G	19	19422485	eQTLGen	eQTLGen_cis_eQTLs	ENSG00000178093	TSSK6	1.8604e-19	A	-
19:19422485:A:G	19	19422485	eQTLGen	eQTLGen_cis_eQTLs	ENSG00000181896	ZNF101	5.6823e-10	A	+
19:19422485:A:G	19	19422485	eQTLGen	eQTLGen_cis_eQTLs	ENSG00000186010	NDUFA13	5.6924e-29	A	-
19:19422485:A:G	19	19422485	eQTLGen	eQTLGen_cis_eQTLs	ENSG00000250067	YJEFN3	3.6264e-19	A	+
19:19423817:A:T	19	19423817	eQTLGen	eQTLGen_cis_eQTLs	ENSG00000064547	LPAR2	1.1525e-161	T	+
19:19423817:A:T	19	19423817	eQTLGen	eQTLGen_cis_eQTLs	ENSG00000105726	ATP13A1	1.0568e-112	T	-
19:19423817:A:T	19	19423817	eQTLGen	eQTLGen_cis_eQTLs	ENSG00000129933	MAU2	3.27170000000001e-310	T	+
19:19423817:A:T	19	19423817	eQTLGen	eQTLGen_cis_eQTLs	ENSG00000167491	GATAD2A	3.27170000000001e-310	T	-
19:19423817:A:T	19	19423817	eQTLGen	eQTLGen_cis_eQTLs	ENSG00000178093	TSSK6	2.8764e-22	T	-
19:19423817:A:T	19	19423817	eQTLGen	eQTLGen_cis_eQTLs	ENSG00000181896	ZNF101	1.0476e-11	T	+
19:19423817:A:T	19	19423817	eQTLGen	eQTLGen_cis_eQTLs	ENSG00000186010	NDUFA13	5.9259e-30	T	-
19:19423817:A:T	19	19423817	eQTLGen	eQTLGen_cis_eQTLs	ENSG00000250067	YJEFN3	5.5294e-21	T	+
19:19425025:C:T	19	19425025	eQTLGen	eQTLGen_cis_eQTLs	ENSG00000064489	MEF2BNB-MEF2B	2.3959e-09	C	+
19:19425025:C:T	19	19425025	eQTLGen	eQTLGen_cis_eQTLs	ENSG00000064490	RFXANK	3.5182e-69	C	-
19:19425025:C:T	19	19425025	eQTLGen	eQTLGen_cis_eQTLs	ENSG00000064547	LPAR2	2.3762e-64	C	-
19:19425025:C:T	19	19425025	eQTLGen	eQTLGen_cis_eQTLs	ENSG00000089639	GMIP	4.8836e-10	C	+
19:19425025:C:T	19	19425025	eQTLGen	eQTLGen_cis_eQTLs	ENSG00000105726	ATP13A1	7.5995e-235	C	-
19:19425025:C:T	19	19425025	eQTLGen	eQTLGen_cis_eQTLs	ENSG00000129933	MAU2	3.27170000000001e-310	C	+
19:19425025:C:T	19	19425025	eQTLGen	eQTLGen_cis_eQTLs	ENSG00000167491	GATAD2A	4.7097e-145	C	-
19:19425025:C:T	19	19425025	eQTLGen	eQTLGen_cis_eQTLs	ENSG00000250067	YJEFN3	1.4714e-14	C	-
19:19425025:C:T	19	19425025	eQTLGen	eQTLGen_cis_eQTLs	ENSG00000254901	MEF2BNB	8.8515e-14	C	+
19:19425141:A:T	19	19425141	eQTLGen	eQTLGen_cis_eQTLs	ENSG00000064489	MEF2BNB-MEF2B	7.3003e-07	A	+
19:19425141:A:T	19	19425141	eQTLGen	eQTLGen_cis_eQTLs	ENSG00000064490	RFXANK	1.3915e-35	A	-
19:19425141:A:T	19	19425141	eQTLGen	eQTLGen_cis_eQTLs	ENSG00000105726	ATP13A1	9.8834e-147	A	-
19:19425141:A:T	19	19425141	eQTLGen	eQTLGen_cis_eQTLs	ENSG00000129933	MAU2	3.27170000000001e-310	A	+
19:19425141:A:T	19	19425141	eQTLGen	eQTLGen_cis_eQTLs	ENSG00000167491	GATAD2A	1.2199e-171	A	-
19:19425141:A:T	19	19425141	eQTLGen	eQTLGen_cis_eQTLs	ENSG00000250067	YJEFN3	6.4673e-10	A	-
19:19425141:A:T	19	19425141	eQTLGen	eQTLGen_cis_eQTLs	ENSG00000254901	MEF2BNB	6.4507e-13	A	+
19:19426181:A:G	19	19426181	eQTLGen	eQTLGen_cis_eQTLs	ENSG00000064489	MEF2BNB-MEF2B	2.566e-09	G	+
19:19426181:A:G	19	19426181	eQTLGen	eQTLGen_cis_eQTLs	ENSG00000064490	RFXANK	4.0468e-70	G	-
19:19426181:A:G	19	19426181	eQTLGen	eQTLGen_cis_eQTLs	ENSG00000064547	LPAR2	4.3507e-65	G	-
19:19426181:A:G	19	19426181	eQTLGen	eQTLGen_cis_eQTLs	ENSG00000089639	GMIP	2.4868e-10	G	+
19:19426181:A:G	19	19426181	eQTLGen	eQTLGen_cis_eQTLs	ENSG00000105726	ATP13A1	6.1651e-236	G	-
19:19426181:A:G	19	19426181	eQTLGen	eQTLGen_cis_eQTLs	ENSG00000129933	MAU2	3.27170000000001e-310	G	+
19:19426181:A:G	19	19426181	eQTLGen	eQTLGen_cis_eQTLs	ENSG00000167491	GATAD2A	2.2057e-143	G	-
19:19426181:A:G	19	19426181	eQTLGen	eQTLGen_cis_eQTLs	ENSG00000250067	YJEFN3	1.6469e-15	G	-
19:19426181:A:G	19	19426181	eQTLGen	eQTLGen_cis_eQTLs	ENSG00000254901	MEF2BNB	3.6414e-14	G	+
19:19426609:C:T	19	19426609	eQTLGen	eQTLGen_cis_eQTLs	ENSG00000064547	LPAR2	7.0716e-158	C	+
19:19426609:C:T	19	19426609	eQTLGen	eQTLGen_cis_eQTLs	ENSG00000105726	ATP13A1	3.0568e-114	C	-
19:19426609:C:T	19	19426609	eQTLGen	eQTLGen_cis_eQTLs	ENSG00000129933	MAU2	3.27170000000001e-310	C	+
19:19426609:C:T	19	19426609	eQTLGen	eQTLGen_cis_eQTLs	ENSG00000167491	GATAD2A	3.27170000000001e-310	C	-
19:19426609:C:T	19	19426609	eQTLGen	eQTLGen_cis_eQTLs	ENSG00000178093	TSSK6	1.4878e-22	C	-
19:19426609:C:T	19	19426609	eQTLGen	eQTLGen_cis_eQTLs	ENSG00000181896	ZNF101	7.5552e-11	C	+
19:19426609:C:T	19	19426609	eQTLGen	eQTLGen_cis_eQTLs	ENSG00000186010	NDUFA13	2.1048e-30	C	-
19:19426609:C:T	19	19426609	eQTLGen	eQTLGen_cis_eQTLs	ENSG00000250067	YJEFN3	5.7874e-21	C	+
19:19427623:A:G	19	19427623	eQTLGen	eQTLGen_cis_eQTLs	ENSG00000064489	MEF2BNB-MEF2B	3.7388e-06	A	+
19:19427623:A:G	19	19427623	eQTLGen	eQTLGen_cis_eQTLs	ENSG00000064490	RFXANK	2.5794e-36	A	-
19:19427623:A:G	19	19427623	eQTLGen	eQTLGen_cis_eQTLs	ENSG00000105726	ATP13A1	4.6856e-145	A	-
19:19427623:A:G	19	19427623	eQTLGen	eQTLGen_cis_eQTLs	ENSG00000129933	MAU2	3.27170000000001e-310	A	+
19:19427623:A:G	19	19427623	eQTLGen	eQTLGen_cis_eQTLs	ENSG00000167491	GATAD2A	1.8917e-173	A	-
19:19427623:A:G	19	19427623	eQTLGen	eQTLGen_cis_eQTLs	ENSG00000250067	YJEFN3	4.791e-10	A	-
19:19427623:A:G	19	19427623	eQTLGen	eQTLGen_cis_eQTLs	ENSG00000254901	MEF2BNB	1.3909e-13	A	+
19:19428805:A:T	19	19428805	eQTLGen	eQTLGen_cis_eQTLs	ENSG00000064489	MEF2BNB-MEF2B	3.8485e-06	A	+
19:19428805:A:T	19	19428805	eQTLGen	eQTLGen_cis_eQTLs	ENSG00000064490	RFXANK	7.8647e-35	A	-
19:19428805:A:T	19	19428805	eQTLGen	eQTLGen_cis_eQTLs	ENSG00000105726	ATP13A1	1.0173e-144	A	-
19:19428805:A:T	19	19428805	eQTLGen	eQTLGen_cis_eQTLs	ENSG00000129933	MAU2	3.27170000000001e-310	A	+
19:19428805:A:T	19	19428805	eQTLGen	eQTLGen_cis_eQTLs	ENSG00000167491	GATAD2A	1.8192e-170	A	-
19:19428805:A:T	19	19428805	eQTLGen	eQTLGen_cis_eQTLs	ENSG00000250067	YJEFN3	6.1398e-10	A	-
19:19428805:A:T	19	19428805	eQTLGen	eQTLGen_cis_eQTLs	ENSG00000254901	MEF2BNB	5.4252e-13	A	+
19:19429220:C:T	19	19429220	eQTLGen	eQTLGen_cis_eQTLs	ENSG00000064489	MEF2BNB-MEF2B	2.8216e-06	C	+
19:19429220:C:T	19	19429220	eQTLGen	eQTLGen_cis_eQTLs	ENSG00000064490	RFXANK	6.2709e-37	C	-
19:19429220:C:T	19	19429220	eQTLGen	eQTLGen_cis_eQTLs	ENSG00000105726	ATP13A1	5.6553e-151	C	-
19:19429220:C:T	19	19429220	eQTLGen	eQTLGen_cis_eQTLs	ENSG00000129933	MAU2	3.27170000000001e-310	C	+
19:19429220:C:T	19	19429220	eQTLGen	eQTLGen_cis_eQTLs	ENSG00000167491	GATAD2A	1.8763e-171	C	-
19:19429220:C:T	19	19429220	eQTLGen	eQTLGen_cis_eQTLs	ENSG00000250067	YJEFN3	1.3344e-10	C	-
19:19429220:C:T	19	19429220	eQTLGen	eQTLGen_cis_eQTLs	ENSG00000254901	MEF2BNB	6.623e-13	C	+
19:19429975:C:G	19	19429975	eQTLGen	eQTLGen_cis_eQTLs	ENSG00000064547	LPAR2	2.77e-154	C	+
19:19429975:C:G	19	19429975	eQTLGen	eQTLGen_cis_eQTLs	ENSG00000105726	ATP13A1	4.8944e-118	C	-
19:19429975:C:G	19	19429975	eQTLGen	eQTLGen_cis_eQTLs	ENSG00000129933	MAU2	3.27170000000001e-310	C	+
19:19429975:C:G	19	19429975	eQTLGen	eQTLGen_cis_eQTLs	ENSG00000167491	GATAD2A	3.27170000000001e-310	C	-
19:19429975:C:G	19	19429975	eQTLGen	eQTLGen_cis_eQTLs	ENSG00000178093	TSSK6	1.3215e-22	C	-
19:19429975:C:G	19	19429975	eQTLGen	eQTLGen_cis_eQTLs	ENSG00000181896	ZNF101	2.6251e-11	C	+
19:19429975:C:G	19	19429975	eQTLGen	eQTLGen_cis_eQTLs	ENSG00000186010	NDUFA13	7.5383e-31	C	-
19:19429975:C:G	19	19429975	eQTLGen	eQTLGen_cis_eQTLs	ENSG00000250067	YJEFN3	7.8687e-21	C	+
19:19431963:G:T	19	19431963	eQTLGen	eQTLGen_cis_eQTLs	ENSG00000064547	LPAR2	3.8339e-167	T	+
19:19431963:G:T	19	19431963	eQTLGen	eQTLGen_cis_eQTLs	ENSG00000105726	ATP13A1	1.396e-115	T	-
19:19431963:G:T	19	19431963	eQTLGen	eQTLGen_cis_eQTLs	ENSG00000129933	MAU2	3.27170000000001e-310	T	+
19:19431963:G:T	19	19431963	eQTLGen	eQTLGen_cis_eQTLs	ENSG00000167491	GATAD2A	3.27170000000001e-310	T	-
19:19431963:G:T	19	19431963	eQTLGen	eQTLGen_cis_eQTLs	ENSG00000178093	TSSK6	8.8179e-25	T	-
19:19431963:G:T	19	19431963	eQTLGen	eQTLGen_cis_eQTLs	ENSG00000181896	ZNF101	3.2331e-12	T	+
19:19431963:G:T	19	19431963	eQTLGen	eQTLGen_cis_eQTLs	ENSG00000186010	NDUFA13	1.6359e-31	T	-
19:19431963:G:T	19	19431963	eQTLGen	eQTLGen_cis_eQTLs	ENSG00000250067	YJEFN3	5.141e-22	T	+
19:19432959:A:G	19	19432959	eQTLGen	eQTLGen_cis_eQTLs	ENSG00000064489	MEF2BNB-MEF2B	1.9708e-06	A	+
19:19432959:A:G	19	19432959	eQTLGen	eQTLGen_cis_eQTLs	ENSG00000064490	RFXANK	4.35e-34	A	-
19:19432959:A:G	19	19432959	eQTLGen	eQTLGen_cis_eQTLs	ENSG00000105726	ATP13A1	5.3703e-147	A	-
19:19432959:A:G	19	19432959	eQTLGen	eQTLGen_cis_eQTLs	ENSG00000129933	MAU2	3.27170000000001e-310	A	+
19:19432959:A:G	19	19432959	eQTLGen	eQTLGen_cis_eQTLs	ENSG00000167491	GATAD2A	1.6778e-171	A	-
19:19432959:A:G	19	19432959	eQTLGen	eQTLGen_cis_eQTLs	ENSG00000250067	YJEFN3	2.9497e-10	A	-
19:19432959:A:G	19	19432959	eQTLGen	eQTLGen_cis_eQTLs	ENSG00000254901	MEF2BNB	1.5075e-12	A	+
19:19433105:C:T	19	19433105	eQTLGen	eQTLGen_cis_eQTLs	ENSG00000064547	LPAR2	1.1155e-171	T	+
19:19433105:C:T	19	19433105	eQTLGen	eQTLGen_cis_eQTLs	ENSG00000105726	ATP13A1	1.0224e-115	T	-
19:19433105:C:T	19	19433105	eQTLGen	eQTLGen_cis_eQTLs	ENSG00000129933	MAU2	3.27170000000001e-310	T	+
19:19433105:C:T	19	19433105	eQTLGen	eQTLGen_cis_eQTLs	ENSG00000167491	GATAD2A	3.27170000000001e-310	T	-
19:19433105:C:T	19	19433105	eQTLGen	eQTLGen_cis_eQTLs	ENSG00000178093	TSSK6	3.6228e-25	T	-
19:19433105:C:T	19	19433105	eQTLGen	eQTLGen_cis_eQTLs	ENSG00000181896	ZNF101	5.2518e-12	T	+
19:19433105:C:T	19	19433105	eQTLGen	eQTLGen_cis_eQTLs	ENSG00000186010	NDUFA13	1.0679e-31	T	-
19:19433105:C:T	19	19433105	eQTLGen	eQTLGen_cis_eQTLs	ENSG00000250067	YJEFN3	5.0028e-23	T	+
19:19434350:C:T	19	19434350	eQTLGen	eQTLGen_cis_eQTLs	ENSG00000064547	LPAR2	2.4716e-170	T	+
19:19434350:C:T	19	19434350	eQTLGen	eQTLGen_cis_eQTLs	ENSG00000105726	ATP13A1	8.7487e-116	T	-
19:19434350:C:T	19	19434350	eQTLGen	eQTLGen_cis_eQTLs	ENSG00000129933	MAU2	3.27170000000001e-310	T	+
19:19434350:C:T	19	19434350	eQTLGen	eQTLGen_cis_eQTLs	ENSG00000167491	GATAD2A	3.27170000000001e-310	T	-
19:19434350:C:T	19	19434350	eQTLGen	eQTLGen_cis_eQTLs	ENSG00000178093	TSSK6	2.9818e-25	T	-
19:19434350:C:T	19	19434350	eQTLGen	eQTLGen_cis_eQTLs	ENSG00000181896	ZNF101	5.6662e-12	T	+
19:19434350:C:T	19	19434350	eQTLGen	eQTLGen_cis_eQTLs	ENSG00000186010	NDUFA13	1.0831e-31	T	-
19:19434350:C:T	19	19434350	eQTLGen	eQTLGen_cis_eQTLs	ENSG00000250067	YJEFN3	3.812e-23	T	+
19:19435680:G:T	19	19435680	eQTLGen	eQTLGen_cis_eQTLs	ENSG00000064489	MEF2BNB-MEF2B	1.6912e-06	T	+
19:19435680:G:T	19	19435680	eQTLGen	eQTLGen_cis_eQTLs	ENSG00000064490	RFXANK	7.3718e-36	T	-
19:19435680:G:T	19	19435680	eQTLGen	eQTLGen_cis_eQTLs	ENSG00000105726	ATP13A1	3.1868e-148	T	-
19:19435680:G:T	19	19435680	eQTLGen	eQTLGen_cis_eQTLs	ENSG00000129933	MAU2	3.27170000000001e-310	T	+
19:19435680:G:T	19	19435680	eQTLGen	eQTLGen_cis_eQTLs	ENSG00000167491	GATAD2A	9.2724e-173	T	-
19:19435680:G:T	19	19435680	eQTLGen	eQTLGen_cis_eQTLs	ENSG00000250067	YJEFN3	3.5416e-10	T	-
19:19435680:G:T	19	19435680	eQTLGen	eQTLGen_cis_eQTLs	ENSG00000254901	MEF2BNB	4.1616e-13	T	+
19:19436229:C:G	19	19436229	eQTLGen	eQTLGen_cis_eQTLs	ENSG00000064489	MEF2BNB-MEF2B	1.4246e-08	C	+
19:19436229:C:G	19	19436229	eQTLGen	eQTLGen_cis_eQTLs	ENSG00000064490	RFXANK	2.0641e-72	C	-
19:19436229:C:G	19	19436229	eQTLGen	eQTLGen_cis_eQTLs	ENSG00000064547	LPAR2	4.3778e-69	C	-
19:19436229:C:G	19	19436229	eQTLGen	eQTLGen_cis_eQTLs	ENSG00000089639	GMIP	5.9178e-11	C	+
19:19436229:C:G	19	19436229	eQTLGen	eQTLGen_cis_eQTLs	ENSG00000105726	ATP13A1	1.0553e-241	C	-
19:19436229:C:G	19	19436229	eQTLGen	eQTLGen_cis_eQTLs	ENSG00000129933	MAU2	3.27170000000001e-310	C	+
19:19436229:C:G	19	19436229	eQTLGen	eQTLGen_cis_eQTLs	ENSG00000167491	GATAD2A	2.4021e-145	C	-
19:19436229:C:G	19	19436229	eQTLGen	eQTLGen_cis_eQTLs	ENSG00000250067	YJEFN3	3.8475e-15	C	-
19:19436229:C:G	19	19436229	eQTLGen	eQTLGen_cis_eQTLs	ENSG00000254901	MEF2BNB	3.5525e-13	C	+
19:19436854:A:G	19	19436854	eQTLGen	eQTLGen_cis_eQTLs	ENSG00000064547	LPAR2	3.0164e-176	A	+
19:19436854:A:G	19	19436854	eQTLGen	eQTLGen_cis_eQTLs	ENSG00000105726	ATP13A1	4.6889e-109	A	-
19:19436854:A:G	19	19436854	eQTLGen	eQTLGen_cis_eQTLs	ENSG00000129933	MAU2	3.27170000000001e-310	A	+
19:19436854:A:G	19	19436854	eQTLGen	eQTLGen_cis_eQTLs	ENSG00000167491	GATAD2A	3.27170000000001e-310	A	-
19:19436854:A:G	19	19436854	eQTLGen	eQTLGen_cis_eQTLs	ENSG00000178093	TSSK6	4.1241e-25	A	-
19:19436854:A:G	19	19436854	eQTLGen	eQTLGen_cis_eQTLs	ENSG00000181896	ZNF101	4.7384e-12	A	+
19:19436854:A:G	19	19436854	eQTLGen	eQTLGen_cis_eQTLs	ENSG00000186010	NDUFA13	1.0755e-31	A	-
19:19436854:A:G	19	19436854	eQTLGen	eQTLGen_cis_eQTLs	ENSG00000250067	YJEFN3	5.583e-23	A	+
19:19439631:A:T	19	19439631	eQTLGen	eQTLGen_cis_eQTLs	ENSG00000064547	LPAR2	3.3107e-172	T	+
19:19439631:A:T	19	19439631	eQTLGen	eQTLGen_cis_eQTLs	ENSG00000105726	ATP13A1	3.0597e-116	T	-
19:19439631:A:T	19	19439631	eQTLGen	eQTLGen_cis_eQTLs	ENSG00000129933	MAU2	3.27170000000001e-310	T	+
19:19439631:A:T	19	19439631	eQTLGen	eQTLGen_cis_eQTLs	ENSG00000167491	GATAD2A	3.27170000000001e-310	T	-
19:19439631:A:T	19	19439631	eQTLGen	eQTLGen_cis_eQTLs	ENSG00000178093	TSSK6	2.6907e-25	T	-
19:19439631:A:T	19	19439631	eQTLGen	eQTLGen_cis_eQTLs	ENSG00000181896	ZNF101	5.7302e-12	T	+
19:19439631:A:T	19	19439631	eQTLGen	eQTLGen_cis_eQTLs	ENSG00000186010	NDUFA13	1.0831e-31	T	-
19:19439631:A:T	19	19439631	eQTLGen	eQTLGen_cis_eQTLs	ENSG00000250067	YJEFN3	7.5861e-23	T	+
19:19440066:C:T	19	19440066	eQTLGen	eQTLGen_cis_eQTLs	ENSG00000064547	LPAR2	1.6517e-174	T	+
19:19440066:C:T	19	19440066	eQTLGen	eQTLGen_cis_eQTLs	ENSG00000105726	ATP13A1	5.4806e-116	T	-
19:19440066:C:T	19	19440066	eQTLGen	eQTLGen_cis_eQTLs	ENSG00000129933	MAU2	3.27170000000001e-310	T	+
19:19440066:C:T	19	19440066	eQTLGen	eQTLGen_cis_eQTLs	ENSG00000167491	GATAD2A	3.27170000000001e-310	T	-
19:19440066:C:T	19	19440066	eQTLGen	eQTLGen_cis_eQTLs	ENSG00000178093	TSSK6	4.0441e-26	T	-
19:19440066:C:T	19	19440066	eQTLGen	eQTLGen_cis_eQTLs	ENSG00000181896	ZNF101	9.5946e-13	T	+
19:19440066:C:T	19	19440066	eQTLGen	eQTLGen_cis_eQTLs	ENSG00000186010	NDUFA13	6.1559e-31	T	-
19:19440066:C:T	19	19440066	eQTLGen	eQTLGen_cis_eQTLs	ENSG00000250067	YJEFN3	7.4665e-23	T	+
19:19440428:A:G	19	19440428	eQTLGen	eQTLGen_cis_eQTLs	ENSG00000064547	LPAR2	5.655e-169	G	+
19:19440428:A:G	19	19440428	eQTLGen	eQTLGen_cis_eQTLs	ENSG00000105726	ATP13A1	1.0498e-117	G	-
19:19440428:A:G	19	19440428	eQTLGen	eQTLGen_cis_eQTLs	ENSG00000129933	MAU2	3.27170000000001e-310	G	+
19:19440428:A:G	19	19440428	eQTLGen	eQTLGen_cis_eQTLs	ENSG00000167491	GATAD2A	3.27170000000001e-310	G	-
19:19440428:A:G	19	19440428	eQTLGen	eQTLGen_cis_eQTLs	ENSG00000178093	TSSK6	2.2526e-24	G	-
19:19440428:A:G	19	19440428	eQTLGen	eQTLGen_cis_eQTLs	ENSG00000181896	ZNF101	1.8222e-11	G	+
19:19440428:A:G	19	19440428	eQTLGen	eQTLGen_cis_eQTLs	ENSG00000186010	NDUFA13	5.1203e-31	G	-
19:19440428:A:G	19	19440428	eQTLGen	eQTLGen_cis_eQTLs	ENSG00000250067	YJEFN3	1.1506e-22	G	+
19:19440864:C:T	19	19440864	eQTLGen	eQTLGen_cis_eQTLs	ENSG00000064547	LPAR2	2.0404e-171	T	+
19:19440864:C:T	19	19440864	eQTLGen	eQTLGen_cis_eQTLs	ENSG00000105726	ATP13A1	3.5661e-115	T	-
19:19440864:C:T	19	19440864	eQTLGen	eQTLGen_cis_eQTLs	ENSG00000129933	MAU2	3.27170000000001e-310	T	+
19:19440864:C:T	19	19440864	eQTLGen	eQTLGen_cis_eQTLs	ENSG00000167491	GATAD2A	3.27170000000001e-310	T	-
19:19440864:C:T	19	19440864	eQTLGen	eQTLGen_cis_eQTLs	ENSG00000178093	TSSK6	3.3041e-25	T	-
19:19440864:C:T	19	19440864	eQTLGen	eQTLGen_cis_eQTLs	ENSG00000181896	ZNF101	4.3372e-13	T	+
19:19440864:C:T	19	19440864	eQTLGen	eQTLGen_cis_eQTLs	ENSG00000186010	NDUFA13	2.5263e-31	T	-
19:19440864:C:T	19	19440864	eQTLGen	eQTLGen_cis_eQTLs	ENSG00000250067	YJEFN3	1.183e-22	T	+
19:19442434:A:G	19	19442434	eQTLGen	eQTLGen_cis_eQTLs	ENSG00000064547	LPAR2	7.0492e-171	A	+
19:19442434:A:G	19	19442434	eQTLGen	eQTLGen_cis_eQTLs	ENSG00000105726	ATP13A1	1.0703e-115	A	-
19:19442434:A:G	19	19442434	eQTLGen	eQTLGen_cis_eQTLs	ENSG00000129933	MAU2	3.27170000000001e-310	A	+
19:19442434:A:G	19	19442434	eQTLGen	eQTLGen_cis_eQTLs	ENSG00000167491	GATAD2A	3.27170000000001e-310	A	-
19:19442434:A:G	19	19442434	eQTLGen	eQTLGen_cis_eQTLs	ENSG00000178093	TSSK6	3.1952e-25	A	-
19:19442434:A:G	19	19442434	eQTLGen	eQTLGen_cis_eQTLs	ENSG00000181896	ZNF101	5.8605e-12	A	+
19:19442434:A:G	19	19442434	eQTLGen	eQTLGen_cis_eQTLs	ENSG00000186010	NDUFA13	3.0188e-32	A	-
19:19442434:A:G	19	19442434	eQTLGen	eQTLGen_cis_eQTLs	ENSG00000250067	YJEFN3	3.7364e-23	A	+
19:19443466:C:T	19	19443466	eQTLGen	eQTLGen_cis_eQTLs	ENSG00000064547	LPAR2	1.1263e-170	T	+
19:19443466:C:T	19	19443466	eQTLGen	eQTLGen_cis_eQTLs	ENSG00000105726	ATP13A1	1.3896e-115	T	-
19:19443466:C:T	19	19443466	eQTLGen	eQTLGen_cis_eQTLs	ENSG00000129933	MAU2	3.27170000000001e-310	T	+
19:19443466:C:T	19	19443466	eQTLGen	eQTLGen_cis_eQTLs	ENSG00000167491	GATAD2A	3.27170000000001e-310	T	-
19:19443466:C:T	19	19443466	eQTLGen	eQTLGen_cis_eQTLs	ENSG00000178093	TSSK6	3.1819e-25	T	-
19:19443466:C:T	19	19443466	eQTLGen	eQTLGen_cis_eQTLs	ENSG00000181896	ZNF101	7.2418e-12	T	+
19:19443466:C:T	19	19443466	eQTLGen	eQTLGen_cis_eQTLs	ENSG00000186010	NDUFA13	2.4361e-32	T	-
19:19443466:C:T	19	19443466	eQTLGen	eQTLGen_cis_eQTLs	ENSG00000250067	YJEFN3	3.8503e-23	T	+
19:19445856:C:T	19	19445856	eQTLGen	eQTLGen_cis_eQTLs	ENSG00000064489	MEF2BNB-MEF2B	4.1605e-06	C	+
19:19445856:C:T	19	19445856	eQTLGen	eQTLGen_cis_eQTLs	ENSG00000064490	RFXANK	4.4401e-37	C	-
19:19445856:C:T	19	19445856	eQTLGen	eQTLGen_cis_eQTLs	ENSG00000105726	ATP13A1	6.2596e-149	C	-
19:19445856:C:T	19	19445856	eQTLGen	eQTLGen_cis_eQTLs	ENSG00000129933	MAU2	3.27170000000001e-310	C	+
19:19445856:C:T	19	19445856	eQTLGen	eQTLGen_cis_eQTLs	ENSG00000167491	GATAD2A	4.2123e-172	C	-
19:19445856:C:T	19	19445856	eQTLGen	eQTLGen_cis_eQTLs	ENSG00000250067	YJEFN3	1.6224e-10	C	-
19:19445856:C:T	19	19445856	eQTLGen	eQTLGen_cis_eQTLs	ENSG00000254901	MEF2BNB	4.2172e-13	C	+
19:19446936:A:G	19	19446936	eQTLGen	eQTLGen_cis_eQTLs	ENSG00000064547	LPAR2	4.3457e-154	A	+
19:19446936:A:G	19	19446936	eQTLGen	eQTLGen_cis_eQTLs	ENSG00000105726	ATP13A1	1.9415e-116	A	-
19:19446936:A:G	19	19446936	eQTLGen	eQTLGen_cis_eQTLs	ENSG00000129933	MAU2	3.27170000000001e-310	A	+
19:19446936:A:G	19	19446936	eQTLGen	eQTLGen_cis_eQTLs	ENSG00000167491	GATAD2A	3.27170000000001e-310	A	-
19:19446936:A:G	19	19446936	eQTLGen	eQTLGen_cis_eQTLs	ENSG00000178093	TSSK6	2.0748e-23	A	-
19:19446936:A:G	19	19446936	eQTLGen	eQTLGen_cis_eQTLs	ENSG00000181896	ZNF101	2.0335e-11	A	+
19:19446936:A:G	19	19446936	eQTLGen	eQTLGen_cis_eQTLs	ENSG00000186010	NDUFA13	5.2359e-30	A	-
19:19446936:A:G	19	19446936	eQTLGen	eQTLGen_cis_eQTLs	ENSG00000250067	YJEFN3	1.7459e-18	A	+
19:19447352:A:G	19	19447352	eQTLGen	eQTLGen_cis_eQTLs	ENSG00000064547	LPAR2	5.7814e-17	A	-
19:19447352:A:G	19	19447352	eQTLGen	eQTLGen_cis_eQTLs	ENSG00000064607	SUGP2	3.1987e-08	A	+
19:19447352:A:G	19	19447352	eQTLGen	eQTLGen_cis_eQTLs	ENSG00000105726	ATP13A1	3.27170000000001e-310	A	-
19:19447352:A:G	19	19447352	eQTLGen	eQTLGen_cis_eQTLs	ENSG00000129933	MAU2	3.27170000000001e-310	A	+
19:19447352:A:G	19	19447352	eQTLGen	eQTLGen_cis_eQTLs	ENSG00000167491	GATAD2A	2.0778e-46	A	-
19:19447352:A:G	19	19447352	eQTLGen	eQTLGen_cis_eQTLs	ENSG00000256229	ZNF486	6.3131e-12	A	+
19:19448301:A:G	19	19448301	eQTLGen	eQTLGen_cis_eQTLs	ENSG00000064489	MEF2BNB-MEF2B	4.1645e-06	A	+
19:19448301:A:G	19	19448301	eQTLGen	eQTLGen_cis_eQTLs	ENSG00000064490	RFXANK	1.1108e-37	A	-
19:19448301:A:G	19	19448301	eQTLGen	eQTLGen_cis_eQTLs	ENSG00000064547	LPAR2	1.2724e-05	A	-
19:19448301:A:G	19	19448301	eQTLGen	eQTLGen_cis_eQTLs	ENSG00000105726	ATP13A1	3.661e-153	A	-
19:19448301:A:G	19	19448301	eQTLGen	eQTLGen_cis_eQTLs	ENSG00000129933	MAU2	3.27170000000001e-310	A	+
19:19448301:A:G	19	19448301	eQTLGen	eQTLGen_cis_eQTLs	ENSG00000167491	GATAD2A	4.0563e-171	A	-
19:19448301:A:G	19	19448301	eQTLGen	eQTLGen_cis_eQTLs	ENSG00000250067	YJEFN3	8.8028e-11	A	-
19:19448301:A:G	19	19448301	eQTLGen	eQTLGen_cis_eQTLs	ENSG00000254901	MEF2BNB	4.1862e-13	A	+
19:19448808:A:G	19	19448808	eQTLGen	eQTLGen_cis_eQTLs	ENSG00000064489	MEF2BNB-MEF2B	1.8204e-06	G	+
19:19448808:A:G	19	19448808	eQTLGen	eQTLGen_cis_eQTLs	ENSG00000064490	RFXANK	3.6829e-37	G	-
19:19448808:A:G	19	19448808	eQTLGen	eQTLGen_cis_eQTLs	ENSG00000105726	ATP13A1	1.0976e-149	G	-
19:19448808:A:G	19	19448808	eQTLGen	eQTLGen_cis_eQTLs	ENSG00000129933	MAU2	3.27170000000001e-310	G	+
19:19448808:A:G	19	19448808	eQTLGen	eQTLGen_cis_eQTLs	ENSG00000167491	GATAD2A	3.0002e-171	G	-
19:19448808:A:G	19	19448808	eQTLGen	eQTLGen_cis_eQTLs	ENSG00000250067	YJEFN3	1.5315e-10	G	-
19:19448808:A:G	19	19448808	eQTLGen	eQTLGen_cis_eQTLs	ENSG00000254901	MEF2BNB	3.7414e-13	G	+
19:19449603:A:G	19	19449603	eQTLGen	eQTLGen_cis_eQTLs	ENSG00000064547	LPAR2	3.1004e-168	A	+
19:19449603:A:G	19	19449603	eQTLGen	eQTLGen_cis_eQTLs	ENSG00000105726	ATP13A1	8.6292e-116	A	-
19:19449603:A:G	19	19449603	eQTLGen	eQTLGen_cis_eQTLs	ENSG00000129933	MAU2	3.27170000000001e-310	A	+
19:19449603:A:G	19	19449603	eQTLGen	eQTLGen_cis_eQTLs	ENSG00000167491	GATAD2A	3.27170000000001e-310	A	-
19:19449603:A:G	19	19449603	eQTLGen	eQTLGen_cis_eQTLs	ENSG00000178093	TSSK6	3.241e-23	A	-
19:19449603:A:G	19	19449603	eQTLGen	eQTLGen_cis_eQTLs	ENSG00000181896	ZNF101	2.1407e-12	A	+
19:19449603:A:G	19	19449603	eQTLGen	eQTLGen_cis_eQTLs	ENSG00000186010	NDUFA13	1.7057e-30	A	-
19:19449603:A:G	19	19449603	eQTLGen	eQTLGen_cis_eQTLs	ENSG00000250067	YJEFN3	1.1242e-21	A	+
19:19449686:G:T	19	19449686	eQTLGen	eQTLGen_cis_eQTLs	ENSG00000064547	LPAR2	2.1819e-171	T	+
19:19449686:G:T	19	19449686	eQTLGen	eQTLGen_cis_eQTLs	ENSG00000105726	ATP13A1	1.422e-114	T	-
19:19449686:G:T	19	19449686	eQTLGen	eQTLGen_cis_eQTLs	ENSG00000129933	MAU2	3.27170000000001e-310	T	+
19:19449686:G:T	19	19449686	eQTLGen	eQTLGen_cis_eQTLs	ENSG00000167491	GATAD2A	3.27170000000001e-310	T	-
19:19449686:G:T	19	19449686	eQTLGen	eQTLGen_cis_eQTLs	ENSG00000178093	TSSK6	9.6845e-26	T	-
19:19449686:G:T	19	19449686	eQTLGen	eQTLGen_cis_eQTLs	ENSG00000181896	ZNF101	1.0983e-11	T	+
19:19449686:G:T	19	19449686	eQTLGen	eQTLGen_cis_eQTLs	ENSG00000186010	NDUFA13	2.784e-32	T	-
19:19449686:G:T	19	19449686	eQTLGen	eQTLGen_cis_eQTLs	ENSG00000250067	YJEFN3	5.5276e-23	T	+
19:19450080:A:G	19	19450080	eQTLGen	eQTLGen_cis_eQTLs	ENSG00000064547	LPAR2	2.4184e-169	G	+
19:19450080:A:G	19	19450080	eQTLGen	eQTLGen_cis_eQTLs	ENSG00000105726	ATP13A1	7.4208e-114	G	-
19:19450080:A:G	19	19450080	eQTLGen	eQTLGen_cis_eQTLs	ENSG00000129933	MAU2	3.27170000000001e-310	G	+
19:19450080:A:G	19	19450080	eQTLGen	eQTLGen_cis_eQTLs	ENSG00000167491	GATAD2A	3.27170000000001e-310	G	-
19:19450080:A:G	19	19450080	eQTLGen	eQTLGen_cis_eQTLs	ENSG00000178093	TSSK6	1.2883e-25	G	-
19:19450080:A:G	19	19450080	eQTLGen	eQTLGen_cis_eQTLs	ENSG00000181896	ZNF101	5.4093e-12	G	+
19:19450080:A:G	19	19450080	eQTLGen	eQTLGen_cis_eQTLs	ENSG00000186010	NDUFA13	2.4677e-31	G	-
19:19450080:A:G	19	19450080	eQTLGen	eQTLGen_cis_eQTLs	ENSG00000250067	YJEFN3	3.0518e-23	G	+
19:19450993:A:T	19	19450993	eQTLGen	eQTLGen_cis_eQTLs	ENSG00000064547	LPAR2	1.0132e-83	A	+
19:19450993:A:T	19	19450993	eQTLGen	eQTLGen_cis_eQTLs	ENSG00000105726	ATP13A1	4.2331e-81	A	-
19:19450993:A:T	19	19450993	eQTLGen	eQTLGen_cis_eQTLs	ENSG00000129933	MAU2	3.27170000000001e-310	A	+
19:19450993:A:T	19	19450993	eQTLGen	eQTLGen_cis_eQTLs	ENSG00000167491	GATAD2A	3.27170000000001e-310	A	-
19:19450993:A:T	19	19450993	eQTLGen	eQTLGen_cis_eQTLs	ENSG00000178093	TSSK6	1.2345e-05	A	-
19:19450993:A:T	19	19450993	eQTLGen	eQTLGen_cis_eQTLs	ENSG00000181896	ZNF101	1.828e-09	A	+
19:19450993:A:T	19	19450993	eQTLGen	eQTLGen_cis_eQTLs	ENSG00000186010	NDUFA13	7.3762e-10	A	-
19:19452249:A:G	19	19452249	eQTLGen	eQTLGen_cis_eQTLs	ENSG00000064489	MEF2BNB-MEF2B	2.894e-06	G	+
19:19452249:A:G	19	19452249	eQTLGen	eQTLGen_cis_eQTLs	ENSG00000064490	RFXANK	3.2232e-37	G	-
19:19452249:A:G	19	19452249	eQTLGen	eQTLGen_cis_eQTLs	ENSG00000105726	ATP13A1	1.4495e-147	G	-
19:19452249:A:G	19	19452249	eQTLGen	eQTLGen_cis_eQTLs	ENSG00000129933	MAU2	3.27170000000001e-310	G	+
19:19452249:A:G	19	19452249	eQTLGen	eQTLGen_cis_eQTLs	ENSG00000167491	GATAD2A	2.5771e-173	G	-
19:19452249:A:G	19	19452249	eQTLGen	eQTLGen_cis_eQTLs	ENSG00000250067	YJEFN3	1.6202e-10	G	-
19:19452249:A:G	19	19452249	eQTLGen	eQTLGen_cis_eQTLs	ENSG00000254901	MEF2BNB	3.6593e-13	G	+
19:19452763:A:G	19	19452763	eQTLGen	eQTLGen_cis_eQTLs	ENSG00000064489	MEF2BNB-MEF2B	2.7321e-06	G	+
19:19452763:A:G	19	19452763	eQTLGen	eQTLGen_cis_eQTLs	ENSG00000064490	RFXANK	6.3704e-36	G	-
19:19452763:A:G	19	19452763	eQTLGen	eQTLGen_cis_eQTLs	ENSG00000105726	ATP13A1	2.8218e-150	G	-
19:19452763:A:G	19	19452763	eQTLGen	eQTLGen_cis_eQTLs	ENSG00000129933	MAU2	3.27170000000001e-310	G	+
19:19452763:A:G	19	19452763	eQTLGen	eQTLGen_cis_eQTLs	ENSG00000167491	GATAD2A	4.0664e-168	G	-
19:19452763:A:G	19	19452763	eQTLGen	eQTLGen_cis_eQTLs	ENSG00000250067	YJEFN3	7.9964e-10	G	-
19:19452763:A:G	19	19452763	eQTLGen	eQTLGen_cis_eQTLs	ENSG00000254901	MEF2BNB	5.7706e-12	G	+
19:19453521:G:T	19	19453521	eQTLGen	eQTLGen_cis_eQTLs	ENSG00000064547	LPAR2	1.3494e-169	G	+
19:19453521:G:T	19	19453521	eQTLGen	eQTLGen_cis_eQTLs	ENSG00000105726	ATP13A1	1.4614e-114	G	-
19:19453521:G:T	19	19453521	eQTLGen	eQTLGen_cis_eQTLs	ENSG00000129933	MAU2	3.27170000000001e-310	G	+
19:19453521:G:T	19	19453521	eQTLGen	eQTLGen_cis_eQTLs	ENSG00000167491	GATAD2A	3.27170000000001e-310	G	-
19:19453521:G:T	19	19453521	eQTLGen	eQTLGen_cis_eQTLs	ENSG00000178093	TSSK6	1.302e-25	G	-
19:19453521:G:T	19	19453521	eQTLGen	eQTLGen_cis_eQTLs	ENSG00000181896	ZNF101	4.1729e-12	G	+
19:19453521:G:T	19	19453521	eQTLGen	eQTLGen_cis_eQTLs	ENSG00000186010	NDUFA13	7.3171e-32	G	-
19:19453521:G:T	19	19453521	eQTLGen	eQTLGen_cis_eQTLs	ENSG00000250067	YJEFN3	3.3977e-22	G	+
19:19453560:A:C	19	19453560	eQTLGen	eQTLGen_cis_eQTLs	ENSG00000064547	LPAR2	8.8189e-172	A	+
19:19453560:A:C	19	19453560	eQTLGen	eQTLGen_cis_eQTLs	ENSG00000105726	ATP13A1	1.5002e-113	A	-
19:19453560:A:C	19	19453560	eQTLGen	eQTLGen_cis_eQTLs	ENSG00000129933	MAU2	3.27170000000001e-310	A	+
19:19453560:A:C	19	19453560	eQTLGen	eQTLGen_cis_eQTLs	ENSG00000167491	GATAD2A	3.27170000000001e-310	A	-
19:19453560:A:C	19	19453560	eQTLGen	eQTLGen_cis_eQTLs	ENSG00000178093	TSSK6	5.0797e-26	A	-
19:19453560:A:C	19	19453560	eQTLGen	eQTLGen_cis_eQTLs	ENSG00000181896	ZNF101	7.2014e-12	A	+
19:19453560:A:C	19	19453560	eQTLGen	eQTLGen_cis_eQTLs	ENSG00000186010	NDUFA13	1.7734e-32	A	-
19:19453560:A:C	19	19453560	eQTLGen	eQTLGen_cis_eQTLs	ENSG00000250067	YJEFN3	6.7327e-23	A	+
19:19454828:A:G	19	19454828	eQTLGen	eQTLGen_cis_eQTLs	ENSG00000064547	LPAR2	6.3755e-171	A	+
19:19454828:A:G	19	19454828	eQTLGen	eQTLGen_cis_eQTLs	ENSG00000105726	ATP13A1	3.2284e-114	A	-
19:19454828:A:G	19	19454828	eQTLGen	eQTLGen_cis_eQTLs	ENSG00000129933	MAU2	3.27170000000001e-310	A	+
19:19454828:A:G	19	19454828	eQTLGen	eQTLGen_cis_eQTLs	ENSG00000167491	GATAD2A	3.27170000000001e-310	A	-
19:19454828:A:G	19	19454828	eQTLGen	eQTLGen_cis_eQTLs	ENSG00000178093	TSSK6	1.2508e-25	A	-
19:19454828:A:G	19	19454828	eQTLGen	eQTLGen_cis_eQTLs	ENSG00000181896	ZNF101	1.2287e-11	A	+
19:19454828:A:G	19	19454828	eQTLGen	eQTLGen_cis_eQTLs	ENSG00000186010	NDUFA13	6.3749e-31	A	-
19:19454828:A:G	19	19454828	eQTLGen	eQTLGen_cis_eQTLs	ENSG00000250067	YJEFN3	1.2703e-22	A	+
19:19456917:C:T	19	19456917	eQTLGen	eQTLGen_cis_eQTLs	ENSG00000064489	MEF2BNB-MEF2B	8.2821e-07	C	+
19:19456917:C:T	19	19456917	eQTLGen	eQTLGen_cis_eQTLs	ENSG00000064490	RFXANK	1.1633e-14	C	-
19:19456917:C:T	19	19456917	eQTLGen	eQTLGen_cis_eQTLs	ENSG00000064547	LPAR2	1.5296e-52	C	-
19:19456917:C:T	19	19456917	eQTLGen	eQTLGen_cis_eQTLs	ENSG00000089639	GMIP	5.1202e-06	C	+
19:19456917:C:T	19	19456917	eQTLGen	eQTLGen_cis_eQTLs	ENSG00000105726	ATP13A1	3.27170000000001e-310	C	-
19:19456917:C:T	19	19456917	eQTLGen	eQTLGen_cis_eQTLs	ENSG00000129933	MAU2	3.27170000000001e-310	C	+
19:19456917:C:T	19	19456917	eQTLGen	eQTLGen_cis_eQTLs	ENSG00000167491	GATAD2A	1.2866e-126	C	-
19:19456917:C:T	19	19456917	eQTLGen	eQTLGen_cis_eQTLs	ENSG00000250067	YJEFN3	4.8656e-13	C	-
19:19456917:C:T	19	19456917	eQTLGen	eQTLGen_cis_eQTLs	ENSG00000254901	MEF2BNB	4.7243e-10	C	+
19:19456917:C:T	19	19456917	eQTLGen	eQTLGen_cis_eQTLs	ENSG00000256229	ZNF486	4.1882e-07	C	+
19:19459215:C:T	19	19459215	eQTLGen	eQTLGen_cis_eQTLs	ENSG00000064489	MEF2BNB-MEF2B	3.2179e-06	C	+
19:19459215:C:T	19	19459215	eQTLGen	eQTLGen_cis_eQTLs	ENSG00000064490	RFXANK	1.2168e-36	C	-
19:19459215:C:T	19	19459215	eQTLGen	eQTLGen_cis_eQTLs	ENSG00000105726	ATP13A1	3.7777e-147	C	-
19:19459215:C:T	19	19459215	eQTLGen	eQTLGen_cis_eQTLs	ENSG00000129933	MAU2	3.27170000000001e-310	C	+
19:19459215:C:T	19	19459215	eQTLGen	eQTLGen_cis_eQTLs	ENSG00000167491	GATAD2A	1.9294e-171	C	-
19:19459215:C:T	19	19459215	eQTLGen	eQTLGen_cis_eQTLs	ENSG00000250067	YJEFN3	3.1665e-10	C	-
19:19459215:C:T	19	19459215	eQTLGen	eQTLGen_cis_eQTLs	ENSG00000254901	MEF2BNB	7.8242e-13	C	+
19:19459554:C:T	19	19459554	eQTLGen	eQTLGen_cis_eQTLs	ENSG00000064489	MEF2BNB-MEF2B	3.0622e-06	C	+
19:19459554:C:T	19	19459554	eQTLGen	eQTLGen_cis_eQTLs	ENSG00000064490	RFXANK	2.3606e-36	C	-
19:19459554:C:T	19	19459554	eQTLGen	eQTLGen_cis_eQTLs	ENSG00000105726	ATP13A1	3.4956e-147	C	-
19:19459554:C:T	19	19459554	eQTLGen	eQTLGen_cis_eQTLs	ENSG00000129933	MAU2	3.27170000000001e-310	C	+
19:19459554:C:T	19	19459554	eQTLGen	eQTLGen_cis_eQTLs	ENSG00000167491	GATAD2A	2.4854e-170	C	-
19:19459554:C:T	19	19459554	eQTLGen	eQTLGen_cis_eQTLs	ENSG00000250067	YJEFN3	1.0415e-10	C	-
19:19459554:C:T	19	19459554	eQTLGen	eQTLGen_cis_eQTLs	ENSG00000254901	MEF2BNB	5.3147e-13	C	+
19:19459800:C:T	19	19459800	eQTLGen	eQTLGen_cis_eQTLs	ENSG00000064489	MEF2BNB-MEF2B	2.2079e-06	T	+
19:19459800:C:T	19	19459800	eQTLGen	eQTLGen_cis_eQTLs	ENSG00000064490	RFXANK	1.1245e-36	T	-
19:19459800:C:T	19	19459800	eQTLGen	eQTLGen_cis_eQTLs	ENSG00000105726	ATP13A1	1.0787e-147	T	-
19:19459800:C:T	19	19459800	eQTLGen	eQTLGen_cis_eQTLs	ENSG00000129933	MAU2	3.27170000000001e-310	T	+
19:19459800:C:T	19	19459800	eQTLGen	eQTLGen_cis_eQTLs	ENSG00000167491	GATAD2A	3.7116e-170	T	-
19:19459800:C:T	19	19459800	eQTLGen	eQTLGen_cis_eQTLs	ENSG00000250067	YJEFN3	9.0635e-11	T	-
19:19459800:C:T	19	19459800	eQTLGen	eQTLGen_cis_eQTLs	ENSG00000254901	MEF2BNB	4.236e-13	T	+
19:19460541:C:G	19	19460541	eQTLGen	eQTLGen_cis_eQTLs	ENSG00000064489	MEF2BNB-MEF2B	2.5637e-06	G	+
19:19460541:C:G	19	19460541	eQTLGen	eQTLGen_cis_eQTLs	ENSG00000064547	LPAR2	2.2068e-28	G	-
19:19460541:C:G	19	19460541	eQTLGen	eQTLGen_cis_eQTLs	ENSG00000105726	ATP13A1	3.27170000000001e-310	G	-
19:19460541:C:G	19	19460541	eQTLGen	eQTLGen_cis_eQTLs	ENSG00000129933	MAU2	3.27170000000001e-310	G	+
19:19460541:C:G	19	19460541	eQTLGen	eQTLGen_cis_eQTLs	ENSG00000167491	GATAD2A	9.2766e-96	G	-
19:19460541:C:G	19	19460541	eQTLGen	eQTLGen_cis_eQTLs	ENSG00000250067	YJEFN3	3.1993e-10	G	-
19:19460541:C:G	19	19460541	eQTLGen	eQTLGen_cis_eQTLs	ENSG00000254901	MEF2BNB	1.0807e-07	G	+
19:19460541:C:G	19	19460541	eQTLGen	eQTLGen_cis_eQTLs	ENSG00000256229	ZNF486	1.9504e-07	G	+
19:19461437:C:T	19	19461437	eQTLGen	eQTLGen_cis_eQTLs	ENSG00000064547	LPAR2	4.5992e-69	C	+
19:19461437:C:T	19	19461437	eQTLGen	eQTLGen_cis_eQTLs	ENSG00000105726	ATP13A1	2.9352e-91	C	-
19:19461437:C:T	19	19461437	eQTLGen	eQTLGen_cis_eQTLs	ENSG00000129933	MAU2	3.27170000000001e-310	C	+
19:19461437:C:T	19	19461437	eQTLGen	eQTLGen_cis_eQTLs	ENSG00000167491	GATAD2A	3.27170000000001e-310	C	-
19:19461437:C:T	19	19461437	eQTLGen	eQTLGen_cis_eQTLs	ENSG00000178093	TSSK6	1.2854e-06	C	-
19:19461437:C:T	19	19461437	eQTLGen	eQTLGen_cis_eQTLs	ENSG00000181896	ZNF101	3.8387e-09	C	+
19:19461437:C:T	19	19461437	eQTLGen	eQTLGen_cis_eQTLs	ENSG00000186010	NDUFA13	1.1289e-10	C	-
19:19462606:A:G	19	19462606	eQTLGen	eQTLGen_cis_eQTLs	ENSG00000064489	MEF2BNB-MEF2B	2.4506e-06	G	+
19:19462606:A:G	19	19462606	eQTLGen	eQTLGen_cis_eQTLs	ENSG00000064490	RFXANK	5.4491e-36	G	-
19:19462606:A:G	19	19462606	eQTLGen	eQTLGen_cis_eQTLs	ENSG00000105726	ATP13A1	2.2038e-148	G	-
19:19462606:A:G	19	19462606	eQTLGen	eQTLGen_cis_eQTLs	ENSG00000129933	MAU2	3.27170000000001e-310	G	+
19:19462606:A:G	19	19462606	eQTLGen	eQTLGen_cis_eQTLs	ENSG00000167491	GATAD2A	1.2089e-167	G	-
19:19462606:A:G	19	19462606	eQTLGen	eQTLGen_cis_eQTLs	ENSG00000250067	YJEFN3	2.0708e-10	G	-
19:19462606:A:G	19	19462606	eQTLGen	eQTLGen_cis_eQTLs	ENSG00000254901	MEF2BNB	9.5251e-13	G	+
19:19462702:C:G	19	19462702	eQTLGen	eQTLGen_cis_eQTLs	ENSG00000064489	MEF2BNB-MEF2B	3.7605e-09	G	+
19:19462702:C:G	19	19462702	eQTLGen	eQTLGen_cis_eQTLs	ENSG00000064490	RFXANK	2.0937e-71	G	-
19:19462702:C:G	19	19462702	eQTLGen	eQTLGen_cis_eQTLs	ENSG00000064547	LPAR2	5.4421e-67	G	-
19:19462702:C:G	19	19462702	eQTLGen	eQTLGen_cis_eQTLs	ENSG00000089639	GMIP	1.4231e-10	G	+
19:19462702:C:G	19	19462702	eQTLGen	eQTLGen_cis_eQTLs	ENSG00000105726	ATP13A1	6.8051e-242	G	-
19:19462702:C:G	19	19462702	eQTLGen	eQTLGen_cis_eQTLs	ENSG00000129933	MAU2	3.27170000000001e-310	G	+
19:19462702:C:G	19	19462702	eQTLGen	eQTLGen_cis_eQTLs	ENSG00000167491	GATAD2A	2.1391e-143	G	-
19:19462702:C:G	19	19462702	eQTLGen	eQTLGen_cis_eQTLs	ENSG00000250067	YJEFN3	3.0131e-16	G	-
19:19462702:C:G	19	19462702	eQTLGen	eQTLGen_cis_eQTLs	ENSG00000254901	MEF2BNB	5.113e-14	G	+
19:19465529:A:G	19	19465529	eQTLGen	eQTLGen_cis_eQTLs	ENSG00000064489	MEF2BNB-MEF2B	3.3226e-06	G	+
19:19465529:A:G	19	19465529	eQTLGen	eQTLGen_cis_eQTLs	ENSG00000064490	RFXANK	5.1775e-39	G	-
19:19465529:A:G	19	19465529	eQTLGen	eQTLGen_cis_eQTLs	ENSG00000105726	ATP13A1	1.1838e-151	G	-
19:19465529:A:G	19	19465529	eQTLGen	eQTLGen_cis_eQTLs	ENSG00000129933	MAU2	3.27170000000001e-310	G	+
19:19465529:A:G	19	19465529	eQTLGen	eQTLGen_cis_eQTLs	ENSG00000167491	GATAD2A	3.6417e-153	G	-
19:19465529:A:G	19	19465529	eQTLGen	eQTLGen_cis_eQTLs	ENSG00000250067	YJEFN3	7.4994e-12	G	-
19:19465529:A:G	19	19465529	eQTLGen	eQTLGen_cis_eQTLs	ENSG00000254901	MEF2BNB	1.3416e-14	G	+
19:19466269:C:T	19	19466269	eQTLGen	eQTLGen_cis_eQTLs	ENSG00000064489	MEF2BNB-MEF2B	2.911e-06	C	+
19:19466269:C:T	19	19466269	eQTLGen	eQTLGen_cis_eQTLs	ENSG00000064490	RFXANK	3.033e-36	C	-
19:19466269:C:T	19	19466269	eQTLGen	eQTLGen_cis_eQTLs	ENSG00000105726	ATP13A1	2.0402e-150	C	-
19:19466269:C:T	19	19466269	eQTLGen	eQTLGen_cis_eQTLs	ENSG00000129933	MAU2	3.27170000000001e-310	C	+
19:19466269:C:T	19	19466269	eQTLGen	eQTLGen_cis_eQTLs	ENSG00000167491	GATAD2A	3.0407e-167	C	-
19:19466269:C:T	19	19466269	eQTLGen	eQTLGen_cis_eQTLs	ENSG00000250067	YJEFN3	1.261e-10	C	-
19:19466269:C:T	19	19466269	eQTLGen	eQTLGen_cis_eQTLs	ENSG00000254901	MEF2BNB	1.368e-13	C	+
19:19467545:C:T	19	19467545	eQTLGen	eQTLGen_cis_eQTLs	ENSG00000064489	MEF2BNB-MEF2B	3.084e-08	C	+
19:19467545:C:T	19	19467545	eQTLGen	eQTLGen_cis_eQTLs	ENSG00000064490	RFXANK	6.6188e-60	C	-
19:19467545:C:T	19	19467545	eQTLGen	eQTLGen_cis_eQTLs	ENSG00000064547	LPAR2	3.5483e-70	C	-
19:19467545:C:T	19	19467545	eQTLGen	eQTLGen_cis_eQTLs	ENSG00000089639	GMIP	1.0384e-09	C	+
19:19467545:C:T	19	19467545	eQTLGen	eQTLGen_cis_eQTLs	ENSG00000105726	ATP13A1	1.2043e-218	C	-
19:19467545:C:T	19	19467545	eQTLGen	eQTLGen_cis_eQTLs	ENSG00000129933	MAU2	3.27170000000001e-310	C	+
19:19467545:C:T	19	19467545	eQTLGen	eQTLGen_cis_eQTLs	ENSG00000167491	GATAD2A	5.7423e-146	C	-
19:19467545:C:T	19	19467545	eQTLGen	eQTLGen_cis_eQTLs	ENSG00000250067	YJEFN3	3.3007e-16	C	-
19:19467545:C:T	19	19467545	eQTLGen	eQTLGen_cis_eQTLs	ENSG00000254901	MEF2BNB	1.3029e-12	C	+
19:19467545:C:T	19	19467545	eQTLGen	eQTLGen_cis_eQTLs	ENSG00000256229	ZNF486	4.6587e-06	C	+
19:19467937:C:T	19	19467937	eQTLGen	eQTLGen_cis_eQTLs	ENSG00000064547	LPAR2	1.3381e-138	C	+
19:19467937:C:T	19	19467937	eQTLGen	eQTLGen_cis_eQTLs	ENSG00000105726	ATP13A1	2.0599e-122	C	-
19:19467937:C:T	19	19467937	eQTLGen	eQTLGen_cis_eQTLs	ENSG00000129933	MAU2	3.27170000000001e-310	C	+
19:19467937:C:T	19	19467937	eQTLGen	eQTLGen_cis_eQTLs	ENSG00000167491	GATAD2A	3.27170000000001e-310	C	-
19:19467937:C:T	19	19467937	eQTLGen	eQTLGen_cis_eQTLs	ENSG00000178093	TSSK6	1.009e-24	C	-
19:19467937:C:T	19	19467937	eQTLGen	eQTLGen_cis_eQTLs	ENSG00000181896	ZNF101	2.2156e-10	C	+
19:19467937:C:T	19	19467937	eQTLGen	eQTLGen_cis_eQTLs	ENSG00000186010	NDUFA13	6.7886e-31	C	-
19:19467937:C:T	19	19467937	eQTLGen	eQTLGen_cis_eQTLs	ENSG00000250067	YJEFN3	1.7795e-20	C	+
19:19467996:A:T	19	19467996	eQTLGen	eQTLGen_cis_eQTLs	ENSG00000064489	MEF2BNB-MEF2B	6.5875e-06	T	+
19:19467996:A:T	19	19467996	eQTLGen	eQTLGen_cis_eQTLs	ENSG00000064490	RFXANK	6.1127e-37	T	-
19:19467996:A:T	19	19467996	eQTLGen	eQTLGen_cis_eQTLs	ENSG00000105726	ATP13A1	1.79e-146	T	-
19:19467996:A:T	19	19467996	eQTLGen	eQTLGen_cis_eQTLs	ENSG00000129933	MAU2	3.27170000000001e-310	T	+
19:19467996:A:T	19	19467996	eQTLGen	eQTLGen_cis_eQTLs	ENSG00000167491	GATAD2A	7.2287e-150	T	-
19:19467996:A:T	19	19467996	eQTLGen	eQTLGen_cis_eQTLs	ENSG00000250067	YJEFN3	5.4398e-12	T	-
19:19467996:A:T	19	19467996	eQTLGen	eQTLGen_cis_eQTLs	ENSG00000254901	MEF2BNB	8.024e-15	T	+
19:19468710:C:G	19	19468710	eQTLGen	eQTLGen_cis_eQTLs	ENSG00000064547	LPAR2	2.6996e-151	G	+
19:19468710:C:G	19	19468710	eQTLGen	eQTLGen_cis_eQTLs	ENSG00000105726	ATP13A1	8.0632e-119	G	-
19:19468710:C:G	19	19468710	eQTLGen	eQTLGen_cis_eQTLs	ENSG00000129933	MAU2	3.27170000000001e-310	G	+
19:19468710:C:G	19	19468710	eQTLGen	eQTLGen_cis_eQTLs	ENSG00000167491	GATAD2A	3.27170000000001e-310	G	-
19:19468710:C:G	19	19468710	eQTLGen	eQTLGen_cis_eQTLs	ENSG00000178093	TSSK6	1.2561e-25	G	-
19:19468710:C:G	19	19468710	eQTLGen	eQTLGen_cis_eQTLs	ENSG00000181896	ZNF101	6.3102e-11	G	+
19:19468710:C:G	19	19468710	eQTLGen	eQTLGen_cis_eQTLs	ENSG00000186010	NDUFA13	4.279e-33	G	-
19:19468710:C:G	19	19468710	eQTLGen	eQTLGen_cis_eQTLs	ENSG00000250067	YJEFN3	7.4826e-24	G	+
19:19468734:A:G	19	19468734	eQTLGen	eQTLGen_cis_eQTLs	ENSG00000064547	LPAR2	4.3741e-151	A	+
19:19468734:A:G	19	19468734	eQTLGen	eQTLGen_cis_eQTLs	ENSG00000105726	ATP13A1	9.3983e-119	A	-
19:19468734:A:G	19	19468734	eQTLGen	eQTLGen_cis_eQTLs	ENSG00000129933	MAU2	3.27170000000001e-310	A	+
19:19468734:A:G	19	19468734	eQTLGen	eQTLGen_cis_eQTLs	ENSG00000167491	GATAD2A	3.27170000000001e-310	A	-
19:19468734:A:G	19	19468734	eQTLGen	eQTLGen_cis_eQTLs	ENSG00000178093	TSSK6	1.4653e-25	A	-
19:19468734:A:G	19	19468734	eQTLGen	eQTLGen_cis_eQTLs	ENSG00000181896	ZNF101	6.3695e-11	A	+
19:19468734:A:G	19	19468734	eQTLGen	eQTLGen_cis_eQTLs	ENSG00000186010	NDUFA13	6.715e-33	A	-
19:19468734:A:G	19	19468734	eQTLGen	eQTLGen_cis_eQTLs	ENSG00000250067	YJEFN3	7.0971e-24	A	+
19:19469296:A:G	19	19469296	eQTLGen	eQTLGen_cis_eQTLs	ENSG00000064489	MEF2BNB-MEF2B	1.2266e-05	G	+
19:19469296:A:G	19	19469296	eQTLGen	eQTLGen_cis_eQTLs	ENSG00000064490	RFXANK	1.9272e-36	G	-
19:19469296:A:G	19	19469296	eQTLGen	eQTLGen_cis_eQTLs	ENSG00000064547	LPAR2	1.1577e-05	G	-
19:19469296:A:G	19	19469296	eQTLGen	eQTLGen_cis_eQTLs	ENSG00000105726	ATP13A1	8.7236e-150	G	-
19:19469296:A:G	19	19469296	eQTLGen	eQTLGen_cis_eQTLs	ENSG00000129933	MAU2	3.27170000000001e-310	G	+
19:19469296:A:G	19	19469296	eQTLGen	eQTLGen_cis_eQTLs	ENSG00000167491	GATAD2A	6.8163e-160	G	-
19:19469296:A:G	19	19469296	eQTLGen	eQTLGen_cis_eQTLs	ENSG00000250067	YJEFN3	4.4042e-11	G	-
19:19469296:A:G	19	19469296	eQTLGen	eQTLGen_cis_eQTLs	ENSG00000254901	MEF2BNB	2.3153e-13	G	+
19:19470281:C:T	19	19470281	eQTLGen	eQTLGen_cis_eQTLs	ENSG00000064547	LPAR2	2.1559e-08	T	-
19:19470281:C:T	19	19470281	eQTLGen	eQTLGen_cis_eQTLs	ENSG00000105726	ATP13A1	2.1861e-51	T	-
19:19470281:C:T	19	19470281	eQTLGen	eQTLGen_cis_eQTLs	ENSG00000129933	MAU2	1.2077e-108	T	+
19:19470281:C:T	19	19470281	eQTLGen	eQTLGen_cis_eQTLs	ENSG00000167491	GATAD2A	5.832e-20	T	-
19:19470599:C:T	19	19470599	eQTLGen	eQTLGen_cis_eQTLs	ENSG00000064547	LPAR2	4.1347e-08	C	-
19:19470599:C:T	19	19470599	eQTLGen	eQTLGen_cis_eQTLs	ENSG00000105726	ATP13A1	1.4562e-51	C	-
19:19470599:C:T	19	19470599	eQTLGen	eQTLGen_cis_eQTLs	ENSG00000129933	MAU2	2.2772e-108	C	+
19:19470599:C:T	19	19470599	eQTLGen	eQTLGen_cis_eQTLs	ENSG00000167491	GATAD2A	5.6862e-19	C	-
19:19471241:C:T	19	19471241	eQTLGen	eQTLGen_cis_eQTLs	ENSG00000064489	MEF2BNB-MEF2B	1.4405e-05	T	+
19:19471241:C:T	19	19471241	eQTLGen	eQTLGen_cis_eQTLs	ENSG00000064490	RFXANK	6.0575e-36	T	-
19:19471241:C:T	19	19471241	eQTLGen	eQTLGen_cis_eQTLs	ENSG00000105726	ATP13A1	1.2903e-149	T	-
19:19471241:C:T	19	19471241	eQTLGen	eQTLGen_cis_eQTLs	ENSG00000129933	MAU2	3.27170000000001e-310	T	+
19:19471241:C:T	19	19471241	eQTLGen	eQTLGen_cis_eQTLs	ENSG00000167491	GATAD2A	2.5676e-159	T	-
19:19471241:C:T	19	19471241	eQTLGen	eQTLGen_cis_eQTLs	ENSG00000250067	YJEFN3	1.5601e-11	T	-
19:19471241:C:T	19	19471241	eQTLGen	eQTLGen_cis_eQTLs	ENSG00000254901	MEF2BNB	2.1994e-14	T	+
19:19471446:A:G	19	19471446	eQTLGen	eQTLGen_cis_eQTLs	ENSG00000064547	LPAR2	6.9571e-86	A	+
19:19471446:A:G	19	19471446	eQTLGen	eQTLGen_cis_eQTLs	ENSG00000105726	ATP13A1	2.2807e-117	A	-
19:19471446:A:G	19	19471446	eQTLGen	eQTLGen_cis_eQTLs	ENSG00000129933	MAU2	3.27170000000001e-310	A	+
19:19471446:A:G	19	19471446	eQTLGen	eQTLGen_cis_eQTLs	ENSG00000167491	GATAD2A	3.27170000000001e-310	A	-
19:19471446:A:G	19	19471446	eQTLGen	eQTLGen_cis_eQTLs	ENSG00000178093	TSSK6	3.1624e-08	A	-
19:19471446:A:G	19	19471446	eQTLGen	eQTLGen_cis_eQTLs	ENSG00000181896	ZNF101	2.11e-11	A	+
19:19471446:A:G	19	19471446	eQTLGen	eQTLGen_cis_eQTLs	ENSG00000186010	NDUFA13	5.513e-17	A	-
19:19471446:A:G	19	19471446	eQTLGen	eQTLGen_cis_eQTLs	ENSG00000250067	YJEFN3	2.6724e-07	A	+
19:19471683:C:T	19	19471683	eQTLGen	eQTLGen_cis_eQTLs	ENSG00000064547	LPAR2	1.0232e-166	T	+
19:19471683:C:T	19	19471683	eQTLGen	eQTLGen_cis_eQTLs	ENSG00000105726	ATP13A1	5.4023e-121	T	-
19:19471683:C:T	19	19471683	eQTLGen	eQTLGen_cis_eQTLs	ENSG00000129933	MAU2	3.27170000000001e-310	T	+
19:19471683:C:T	19	19471683	eQTLGen	eQTLGen_cis_eQTLs	ENSG00000167491	GATAD2A	3.27170000000001e-310	T	-
19:19471683:C:T	19	19471683	eQTLGen	eQTLGen_cis_eQTLs	ENSG00000178093	TSSK6	3.7012e-24	T	-
19:19471683:C:T	19	19471683	eQTLGen	eQTLGen_cis_eQTLs	ENSG00000181896	ZNF101	4.0401e-11	T	+
19:19471683:C:T	19	19471683	eQTLGen	eQTLGen_cis_eQTLs	ENSG00000186010	NDUFA13	2.3824e-31	T	-
19:19471683:C:T	19	19471683	eQTLGen	eQTLGen_cis_eQTLs	ENSG00000250067	YJEFN3	2.4146e-21	T	+
19:19471805:A:G	19	19471805	eQTLGen	eQTLGen_cis_eQTLs	ENSG00000064547	LPAR2	5.7e-166	A	+
19:19471805:A:G	19	19471805	eQTLGen	eQTLGen_cis_eQTLs	ENSG00000105726	ATP13A1	2.0364e-121	A	-
19:19471805:A:G	19	19471805	eQTLGen	eQTLGen_cis_eQTLs	ENSG00000129933	MAU2	3.27170000000001e-310	A	+
19:19471805:A:G	19	19471805	eQTLGen	eQTLGen_cis_eQTLs	ENSG00000167491	GATAD2A	3.27170000000001e-310	A	-
19:19471805:A:G	19	19471805	eQTLGen	eQTLGen_cis_eQTLs	ENSG00000178093	TSSK6	5.6036e-24	A	-
19:19471805:A:G	19	19471805	eQTLGen	eQTLGen_cis_eQTLs	ENSG00000181896	ZNF101	3.8432e-11	A	+
19:19471805:A:G	19	19471805	eQTLGen	eQTLGen_cis_eQTLs	ENSG00000186010	NDUFA13	6.609e-32	A	-
19:19471805:A:G	19	19471805	eQTLGen	eQTLGen_cis_eQTLs	ENSG00000250067	YJEFN3	7.4907e-21	A	+
19:19473030:A:G	19	19473030	eQTLGen	eQTLGen_cis_eQTLs	ENSG00000064547	LPAR2	2.8774e-167	G	+
19:19473030:A:G	19	19473030	eQTLGen	eQTLGen_cis_eQTLs	ENSG00000105726	ATP13A1	1.2797e-125	G	-
19:19473030:A:G	19	19473030	eQTLGen	eQTLGen_cis_eQTLs	ENSG00000129933	MAU2	3.27170000000001e-310	G	+
19:19473030:A:G	19	19473030	eQTLGen	eQTLGen_cis_eQTLs	ENSG00000167491	GATAD2A	3.27170000000001e-310	G	-
19:19473030:A:G	19	19473030	eQTLGen	eQTLGen_cis_eQTLs	ENSG00000178093	TSSK6	3.56e-24	G	-
19:19473030:A:G	19	19473030	eQTLGen	eQTLGen_cis_eQTLs	ENSG00000181896	ZNF101	1.0871e-12	G	+
19:19473030:A:G	19	19473030	eQTLGen	eQTLGen_cis_eQTLs	ENSG00000186010	NDUFA13	4.3415e-33	G	-
19:19473030:A:G	19	19473030	eQTLGen	eQTLGen_cis_eQTLs	ENSG00000250067	YJEFN3	2.1026e-20	G	+
19:19473445:C:T	19	19473445	eQTLGen	eQTLGen_cis_eQTLs	ENSG00000064547	LPAR2	1.1005e-167	C	+
19:19473445:C:T	19	19473445	eQTLGen	eQTLGen_cis_eQTLs	ENSG00000105726	ATP13A1	2.2853e-124	C	-
19:19473445:C:T	19	19473445	eQTLGen	eQTLGen_cis_eQTLs	ENSG00000129933	MAU2	3.27170000000001e-310	C	+
19:19473445:C:T	19	19473445	eQTLGen	eQTLGen_cis_eQTLs	ENSG00000167491	GATAD2A	3.27170000000001e-310	C	-
19:19473445:C:T	19	19473445	eQTLGen	eQTLGen_cis_eQTLs	ENSG00000178093	TSSK6	2.0661e-24	C	-
19:19473445:C:T	19	19473445	eQTLGen	eQTLGen_cis_eQTLs	ENSG00000181896	ZNF101	2.3028e-12	C	+
19:19473445:C:T	19	19473445	eQTLGen	eQTLGen_cis_eQTLs	ENSG00000186010	NDUFA13	2.8169e-33	C	-
19:19473445:C:T	19	19473445	eQTLGen	eQTLGen_cis_eQTLs	ENSG00000250067	YJEFN3	3.5862e-20	C	+
19:19475088:A:G	19	19475088	eQTLGen	eQTLGen_cis_eQTLs	ENSG00000064547	LPAR2	4.7877e-169	A	+
19:19475088:A:G	19	19475088	eQTLGen	eQTLGen_cis_eQTLs	ENSG00000105726	ATP13A1	1.4341e-124	A	-
19:19475088:A:G	19	19475088	eQTLGen	eQTLGen_cis_eQTLs	ENSG00000129933	MAU2	3.27170000000001e-310	A	+
19:19475088:A:G	19	19475088	eQTLGen	eQTLGen_cis_eQTLs	ENSG00000167491	GATAD2A	3.27170000000001e-310	A	-
19:19475088:A:G	19	19475088	eQTLGen	eQTLGen_cis_eQTLs	ENSG00000178093	TSSK6	1.8871e-24	A	-
19:19475088:A:G	19	19475088	eQTLGen	eQTLGen_cis_eQTLs	ENSG00000181896	ZNF101	2.4663e-12	A	+
19:19475088:A:G	19	19475088	eQTLGen	eQTLGen_cis_eQTLs	ENSG00000186010	NDUFA13	2.4359e-33	A	-
19:19475088:A:G	19	19475088	eQTLGen	eQTLGen_cis_eQTLs	ENSG00000250067	YJEFN3	1.614e-20	A	+
19:19475469:C:T	19	19475469	eQTLGen	eQTLGen_cis_eQTLs	ENSG00000064489	MEF2BNB-MEF2B	5.3037e-06	T	+
19:19475469:C:T	19	19475469	eQTLGen	eQTLGen_cis_eQTLs	ENSG00000064490	RFXANK	4.307e-39	T	-
19:19475469:C:T	19	19475469	eQTLGen	eQTLGen_cis_eQTLs	ENSG00000105726	ATP13A1	1.1187e-156	T	-
19:19475469:C:T	19	19475469	eQTLGen	eQTLGen_cis_eQTLs	ENSG00000129933	MAU2	3.27170000000001e-310	T	+
19:19475469:C:T	19	19475469	eQTLGen	eQTLGen_cis_eQTLs	ENSG00000167491	GATAD2A	4.8071e-182	T	-
19:19475469:C:T	19	19475469	eQTLGen	eQTLGen_cis_eQTLs	ENSG00000250067	YJEFN3	3.796e-14	T	-
19:19475469:C:T	19	19475469	eQTLGen	eQTLGen_cis_eQTLs	ENSG00000254901	MEF2BNB	1.8298e-11	T	+
19:19475717:C:G	19	19475717	eQTLGen	eQTLGen_cis_eQTLs	ENSG00000064547	LPAR2	1.1841e-174	C	+
19:19475717:C:G	19	19475717	eQTLGen	eQTLGen_cis_eQTLs	ENSG00000105726	ATP13A1	6.1008e-126	C	-
19:19475717:C:G	19	19475717	eQTLGen	eQTLGen_cis_eQTLs	ENSG00000129933	MAU2	3.27170000000001e-310	C	+
19:19475717:C:G	19	19475717	eQTLGen	eQTLGen_cis_eQTLs	ENSG00000167491	GATAD2A	3.27170000000001e-310	C	-
19:19475717:C:G	19	19475717	eQTLGen	eQTLGen_cis_eQTLs	ENSG00000178093	TSSK6	1.9471e-25	C	-
19:19475717:C:G	19	19475717	eQTLGen	eQTLGen_cis_eQTLs	ENSG00000181896	ZNF101	6.838e-12	C	+
19:19475717:C:G	19	19475717	eQTLGen	eQTLGen_cis_eQTLs	ENSG00000186010	NDUFA13	3.4934e-33	C	-
19:19475717:C:G	19	19475717	eQTLGen	eQTLGen_cis_eQTLs	ENSG00000250067	YJEFN3	4.7852e-21	C	+
19:19476365:A:G	19	19476365	eQTLGen	eQTLGen_cis_eQTLs	ENSG00000064547	LPAR2	2.1643e-166	A	+
19:19476365:A:G	19	19476365	eQTLGen	eQTLGen_cis_eQTLs	ENSG00000105726	ATP13A1	3.3103e-124	A	-
19:19476365:A:G	19	19476365	eQTLGen	eQTLGen_cis_eQTLs	ENSG00000129933	MAU2	3.27170000000001e-310	A	+
19:19476365:A:G	19	19476365	eQTLGen	eQTLGen_cis_eQTLs	ENSG00000167491	GATAD2A	3.27170000000001e-310	A	-
19:19476365:A:G	19	19476365	eQTLGen	eQTLGen_cis_eQTLs	ENSG00000178093	TSSK6	8.3785e-23	A	-
19:19476365:A:G	19	19476365	eQTLGen	eQTLGen_cis_eQTLs	ENSG00000181896	ZNF101	2.4244e-12	A	+
19:19476365:A:G	19	19476365	eQTLGen	eQTLGen_cis_eQTLs	ENSG00000186010	NDUFA13	2.8333e-29	A	-
19:19476365:A:G	19	19476365	eQTLGen	eQTLGen_cis_eQTLs	ENSG00000250067	YJEFN3	1.2287e-21	A	+
19:19476520:A:G	19	19476520	eQTLGen	eQTLGen_cis_eQTLs	ENSG00000064489	MEF2BNB-MEF2B	4.1445e-06	G	+
19:19476520:A:G	19	19476520	eQTLGen	eQTLGen_cis_eQTLs	ENSG00000064490	RFXANK	1.3801e-41	G	-
19:19476520:A:G	19	19476520	eQTLGen	eQTLGen_cis_eQTLs	ENSG00000105726	ATP13A1	5.2292e-161	G	-
19:19476520:A:G	19	19476520	eQTLGen	eQTLGen_cis_eQTLs	ENSG00000129933	MAU2	3.27170000000001e-310	G	+
19:19476520:A:G	19	19476520	eQTLGen	eQTLGen_cis_eQTLs	ENSG00000167491	GATAD2A	1.1516e-186	G	-
19:19476520:A:G	19	19476520	eQTLGen	eQTLGen_cis_eQTLs	ENSG00000250067	YJEFN3	1.7503e-13	G	-
19:19476520:A:G	19	19476520	eQTLGen	eQTLGen_cis_eQTLs	ENSG00000254901	MEF2BNB	5.4242e-11	G	+
19:19476984:A:G	19	19476984	eQTLGen	eQTLGen_cis_eQTLs	ENSG00000064547	LPAR2	2.1176e-164	G	+
19:19476984:A:G	19	19476984	eQTLGen	eQTLGen_cis_eQTLs	ENSG00000105726	ATP13A1	5.7327e-123	G	-
19:19476984:A:G	19	19476984	eQTLGen	eQTLGen_cis_eQTLs	ENSG00000129933	MAU2	3.27170000000001e-310	G	+
19:19476984:A:G	19	19476984	eQTLGen	eQTLGen_cis_eQTLs	ENSG00000167491	GATAD2A	3.27170000000001e-310	G	-
19:19476984:A:G	19	19476984	eQTLGen	eQTLGen_cis_eQTLs	ENSG00000178093	TSSK6	4.626e-25	G	-
19:19476984:A:G	19	19476984	eQTLGen	eQTLGen_cis_eQTLs	ENSG00000181896	ZNF101	4.9844e-11	G	+
19:19476984:A:G	19	19476984	eQTLGen	eQTLGen_cis_eQTLs	ENSG00000186010	NDUFA13	3.2811e-32	G	-
19:19476984:A:G	19	19476984	eQTLGen	eQTLGen_cis_eQTLs	ENSG00000250067	YJEFN3	7.9135e-21	G	+
19:19477877:A:C	19	19477877	eQTLGen	eQTLGen_cis_eQTLs	ENSG00000064489	MEF2BNB-MEF2B	2.9252e-06	A	+
19:19477877:A:C	19	19477877	eQTLGen	eQTLGen_cis_eQTLs	ENSG00000064547	LPAR2	2.7551e-24	A	-
19:19477877:A:C	19	19477877	eQTLGen	eQTLGen_cis_eQTLs	ENSG00000105726	ATP13A1	3.27170000000001e-310	A	-
19:19477877:A:C	19	19477877	eQTLGen	eQTLGen_cis_eQTLs	ENSG00000129933	MAU2	3.27170000000001e-310	A	+
19:19477877:A:C	19	19477877	eQTLGen	eQTLGen_cis_eQTLs	ENSG00000167491	GATAD2A	5.6648e-112	A	-
19:19477877:A:C	19	19477877	eQTLGen	eQTLGen_cis_eQTLs	ENSG00000250067	YJEFN3	4.9963e-13	A	-
19:19477877:A:C	19	19477877	eQTLGen	eQTLGen_cis_eQTLs	ENSG00000254901	MEF2BNB	3.221e-06	A	+
19:19477877:A:C	19	19477877	eQTLGen	eQTLGen_cis_eQTLs	ENSG00000256229	ZNF486	2.919e-07	A	+
19:19478022:G:T	19	19478022	eQTLGen	eQTLGen_cis_eQTLs	ENSG00000064547	LPAR2	1.1066e-167	T	+
19:19478022:G:T	19	19478022	eQTLGen	eQTLGen_cis_eQTLs	ENSG00000105726	ATP13A1	3.3277e-112	T	-
19:19478022:G:T	19	19478022	eQTLGen	eQTLGen_cis_eQTLs	ENSG00000129933	MAU2	3.27170000000001e-310	T	+
19:19478022:G:T	19	19478022	eQTLGen	eQTLGen_cis_eQTLs	ENSG00000167491	GATAD2A	3.27170000000001e-310	T	-
19:19478022:G:T	19	19478022	eQTLGen	eQTLGen_cis_eQTLs	ENSG00000178093	TSSK6	6.9513e-22	T	-
19:19478022:G:T	19	19478022	eQTLGen	eQTLGen_cis_eQTLs	ENSG00000181896	ZNF101	2.2506e-13	T	+
19:19478022:G:T	19	19478022	eQTLGen	eQTLGen_cis_eQTLs	ENSG00000186010	NDUFA13	1.1245e-36	T	-
19:19478022:G:T	19	19478022	eQTLGen	eQTLGen_cis_eQTLs	ENSG00000250067	YJEFN3	2.5422e-23	T	+
19:19478023:G:T	19	19478023	eQTLGen	eQTLGen_cis_eQTLs	ENSG00000064547	LPAR2	1.9187e-162	T	+
19:19478023:G:T	19	19478023	eQTLGen	eQTLGen_cis_eQTLs	ENSG00000105726	ATP13A1	1.6765e-115	T	-
19:19478023:G:T	19	19478023	eQTLGen	eQTLGen_cis_eQTLs	ENSG00000129933	MAU2	3.27170000000001e-310	T	+
19:19478023:G:T	19	19478023	eQTLGen	eQTLGen_cis_eQTLs	ENSG00000167491	GATAD2A	3.27170000000001e-310	T	-
19:19478023:G:T	19	19478023	eQTLGen	eQTLGen_cis_eQTLs	ENSG00000178093	TSSK6	3.2612e-21	T	-
19:19478023:G:T	19	19478023	eQTLGen	eQTLGen_cis_eQTLs	ENSG00000181896	ZNF101	1.0199e-12	T	+
19:19478023:G:T	19	19478023	eQTLGen	eQTLGen_cis_eQTLs	ENSG00000186010	NDUFA13	6.2602e-35	T	-
19:19478023:G:T	19	19478023	eQTLGen	eQTLGen_cis_eQTLs	ENSG00000250067	YJEFN3	1.3242e-22	T	+
19:19478395:C:T	19	19478395	eQTLGen	eQTLGen_cis_eQTLs	ENSG00000064547	LPAR2	5.2231e-163	C	+
19:19478395:C:T	19	19478395	eQTLGen	eQTLGen_cis_eQTLs	ENSG00000105726	ATP13A1	6.4335e-124	C	-
19:19478395:C:T	19	19478395	eQTLGen	eQTLGen_cis_eQTLs	ENSG00000129933	MAU2	3.27170000000001e-310	C	+
19:19478395:C:T	19	19478395	eQTLGen	eQTLGen_cis_eQTLs	ENSG00000167491	GATAD2A	3.27170000000001e-310	C	-
19:19478395:C:T	19	19478395	eQTLGen	eQTLGen_cis_eQTLs	ENSG00000178093	TSSK6	1.915e-22	C	-
19:19478395:C:T	19	19478395	eQTLGen	eQTLGen_cis_eQTLs	ENSG00000181896	ZNF101	9.2317e-12	C	+
19:19478395:C:T	19	19478395	eQTLGen	eQTLGen_cis_eQTLs	ENSG00000186010	NDUFA13	1.0933e-30	C	-
19:19478395:C:T	19	19478395	eQTLGen	eQTLGen_cis_eQTLs	ENSG00000250067	YJEFN3	4.3257e-21	C	+
19:19479936:A:C	19	19479936	eQTLGen	eQTLGen_cis_eQTLs	ENSG00000064547	LPAR2	6.5791e-186	A	+
19:19479936:A:C	19	19479936	eQTLGen	eQTLGen_cis_eQTLs	ENSG00000105726	ATP13A1	9.0603e-128	A	-
19:19479936:A:C	19	19479936	eQTLGen	eQTLGen_cis_eQTLs	ENSG00000129933	MAU2	3.27170000000001e-310	A	+
19:19479936:A:C	19	19479936	eQTLGen	eQTLGen_cis_eQTLs	ENSG00000167491	GATAD2A	3.27170000000001e-310	A	-
19:19479936:A:C	19	19479936	eQTLGen	eQTLGen_cis_eQTLs	ENSG00000178093	TSSK6	3.0154e-24	A	-
19:19479936:A:C	19	19479936	eQTLGen	eQTLGen_cis_eQTLs	ENSG00000181896	ZNF101	9.787e-12	A	+
19:19479936:A:C	19	19479936	eQTLGen	eQTLGen_cis_eQTLs	ENSG00000186010	NDUFA13	2.7695e-33	A	-
19:19479936:A:C	19	19479936	eQTLGen	eQTLGen_cis_eQTLs	ENSG00000250067	YJEFN3	5.6341e-22	A	+
19:19480099:A:G	19	19480099	eQTLGen	eQTLGen_cis_eQTLs	ENSG00000064547	LPAR2	5.776e-188	A	+
19:19480099:A:G	19	19480099	eQTLGen	eQTLGen_cis_eQTLs	ENSG00000105726	ATP13A1	8.3544e-127	A	-
19:19480099:A:G	19	19480099	eQTLGen	eQTLGen_cis_eQTLs	ENSG00000129933	MAU2	3.27170000000001e-310	A	+
19:19480099:A:G	19	19480099	eQTLGen	eQTLGen_cis_eQTLs	ENSG00000167491	GATAD2A	3.27170000000001e-310	A	-
19:19480099:A:G	19	19480099	eQTLGen	eQTLGen_cis_eQTLs	ENSG00000178093	TSSK6	3.5237e-24	A	-
19:19480099:A:G	19	19480099	eQTLGen	eQTLGen_cis_eQTLs	ENSG00000181896	ZNF101	7.1612e-12	A	+
19:19480099:A:G	19	19480099	eQTLGen	eQTLGen_cis_eQTLs	ENSG00000186010	NDUFA13	2.9423e-33	A	-
19:19480099:A:G	19	19480099	eQTLGen	eQTLGen_cis_eQTLs	ENSG00000250067	YJEFN3	6.7385e-22	A	+
19:19480521:C:G	19	19480521	eQTLGen	eQTLGen_cis_eQTLs	ENSG00000064547	LPAR2	8.8246e-96	C	+
19:19480521:C:G	19	19480521	eQTLGen	eQTLGen_cis_eQTLs	ENSG00000089639	GMIP	1.0515e-08	C	-
19:19480521:C:G	19	19480521	eQTLGen	eQTLGen_cis_eQTLs	ENSG00000105726	ATP13A1	2.2873e-104	C	-
19:19480521:C:G	19	19480521	eQTLGen	eQTLGen_cis_eQTLs	ENSG00000129933	MAU2	3.27170000000001e-310	C	+
19:19480521:C:G	19	19480521	eQTLGen	eQTLGen_cis_eQTLs	ENSG00000167491	GATAD2A	3.27170000000001e-310	C	-
19:19480521:C:G	19	19480521	eQTLGen	eQTLGen_cis_eQTLs	ENSG00000181896	ZNF101	9.9932e-13	C	+
19:19480521:C:G	19	19480521	eQTLGen	eQTLGen_cis_eQTLs	ENSG00000186010	NDUFA13	9.8572e-18	C	-
19:19480575:C:T	19	19480575	eQTLGen	eQTLGen_cis_eQTLs	ENSG00000064547	LPAR2	2.2975e-187	C	+
19:19480575:C:T	19	19480575	eQTLGen	eQTLGen_cis_eQTLs	ENSG00000105726	ATP13A1	4.4186e-122	C	-
19:19480575:C:T	19	19480575	eQTLGen	eQTLGen_cis_eQTLs	ENSG00000129933	MAU2	3.27170000000001e-310	C	+
19:19480575:C:T	19	19480575	eQTLGen	eQTLGen_cis_eQTLs	ENSG00000167491	GATAD2A	3.27170000000001e-310	C	-
19:19480575:C:T	19	19480575	eQTLGen	eQTLGen_cis_eQTLs	ENSG00000178093	TSSK6	1.2132e-24	C	-
19:19480575:C:T	19	19480575	eQTLGen	eQTLGen_cis_eQTLs	ENSG00000181896	ZNF101	7.7623e-15	C	+
19:19480575:C:T	19	19480575	eQTLGen	eQTLGen_cis_eQTLs	ENSG00000186010	NDUFA13	8.4716e-35	C	-
19:19480575:C:T	19	19480575	eQTLGen	eQTLGen_cis_eQTLs	ENSG00000250067	YJEFN3	4.2809e-23	C	+
19:19481379:G:T	19	19481379	eQTLGen	eQTLGen_cis_eQTLs	ENSG00000064547	LPAR2	4.1583e-185	T	+
19:19481379:G:T	19	19481379	eQTLGen	eQTLGen_cis_eQTLs	ENSG00000105726	ATP13A1	1.2494e-124	T	-
19:19481379:G:T	19	19481379	eQTLGen	eQTLGen_cis_eQTLs	ENSG00000129933	MAU2	3.27170000000001e-310	T	+
19:19481379:G:T	19	19481379	eQTLGen	eQTLGen_cis_eQTLs	ENSG00000167491	GATAD2A	3.27170000000001e-310	T	-
19:19481379:G:T	19	19481379	eQTLGen	eQTLGen_cis_eQTLs	ENSG00000178093	TSSK6	1.2705e-23	T	-
19:19481379:G:T	19	19481379	eQTLGen	eQTLGen_cis_eQTLs	ENSG00000181896	ZNF101	3.5912e-12	T	+
19:19481379:G:T	19	19481379	eQTLGen	eQTLGen_cis_eQTLs	ENSG00000186010	NDUFA13	7.1459e-32	T	-
19:19481379:G:T	19	19481379	eQTLGen	eQTLGen_cis_eQTLs	ENSG00000250067	YJEFN3	2.9489e-20	T	+
19:19481606:A:G	19	19481606	eQTLGen	eQTLGen_cis_eQTLs	ENSG00000064547	LPAR2	9.6512e-178	A	+
19:19481606:A:G	19	19481606	eQTLGen	eQTLGen_cis_eQTLs	ENSG00000105726	ATP13A1	9.148e-128	A	-
19:19481606:A:G	19	19481606	eQTLGen	eQTLGen_cis_eQTLs	ENSG00000129933	MAU2	3.27170000000001e-310	A	+
19:19481606:A:G	19	19481606	eQTLGen	eQTLGen_cis_eQTLs	ENSG00000167491	GATAD2A	3.27170000000001e-310	A	-
19:19481606:A:G	19	19481606	eQTLGen	eQTLGen_cis_eQTLs	ENSG00000178093	TSSK6	8.6615e-24	A	-
19:19481606:A:G	19	19481606	eQTLGen	eQTLGen_cis_eQTLs	ENSG00000181896	ZNF101	2.0113e-11	A	+
19:19481606:A:G	19	19481606	eQTLGen	eQTLGen_cis_eQTLs	ENSG00000186010	NDUFA13	1.5327e-32	A	-
19:19481606:A:G	19	19481606	eQTLGen	eQTLGen_cis_eQTLs	ENSG00000250067	YJEFN3	1.8453e-21	A	+
19:19482608:C:T	19	19482608	eQTLGen	eQTLGen_cis_eQTLs	ENSG00000064547	LPAR2	1.8254e-177	T	+
19:19482608:C:T	19	19482608	eQTLGen	eQTLGen_cis_eQTLs	ENSG00000105726	ATP13A1	6.8277e-123	T	-
19:19482608:C:T	19	19482608	eQTLGen	eQTLGen_cis_eQTLs	ENSG00000129933	MAU2	3.27170000000001e-310	T	+
19:19482608:C:T	19	19482608	eQTLGen	eQTLGen_cis_eQTLs	ENSG00000167491	GATAD2A	3.27170000000001e-310	T	-
19:19482608:C:T	19	19482608	eQTLGen	eQTLGen_cis_eQTLs	ENSG00000178093	TSSK6	6.5422e-24	T	-
19:19482608:C:T	19	19482608	eQTLGen	eQTLGen_cis_eQTLs	ENSG00000181896	ZNF101	4.817e-15	T	+
19:19482608:C:T	19	19482608	eQTLGen	eQTLGen_cis_eQTLs	ENSG00000186010	NDUFA13	1.7433e-34	T	-
19:19482608:C:T	19	19482608	eQTLGen	eQTLGen_cis_eQTLs	ENSG00000250067	YJEFN3	3.2345e-23	T	+
19:19482882:A:G	19	19482882	eQTLGen	eQTLGen_cis_eQTLs	ENSG00000064547	LPAR2	2.2261e-199	A	+
19:19482882:A:G	19	19482882	eQTLGen	eQTLGen_cis_eQTLs	ENSG00000105726	ATP13A1	2.2048e-128	A	-
19:19482882:A:G	19	19482882	eQTLGen	eQTLGen_cis_eQTLs	ENSG00000129933	MAU2	3.27170000000001e-310	A	+
19:19482882:A:G	19	19482882	eQTLGen	eQTLGen_cis_eQTLs	ENSG00000167491	GATAD2A	3.27170000000001e-310	A	-
19:19482882:A:G	19	19482882	eQTLGen	eQTLGen_cis_eQTLs	ENSG00000178093	TSSK6	7.5532e-27	A	-
19:19482882:A:G	19	19482882	eQTLGen	eQTLGen_cis_eQTLs	ENSG00000181896	ZNF101	1.4691e-14	A	+
19:19482882:A:G	19	19482882	eQTLGen	eQTLGen_cis_eQTLs	ENSG00000186010	NDUFA13	8.9865e-37	A	-
19:19482882:A:G	19	19482882	eQTLGen	eQTLGen_cis_eQTLs	ENSG00000250067	YJEFN3	9.4426e-25	A	+
19:19484008:A:G	19	19484008	eQTLGen	eQTLGen_cis_eQTLs	ENSG00000064489	MEF2BNB-MEF2B	2.6456e-09	A	+
19:19484008:A:G	19	19484008	eQTLGen	eQTLGen_cis_eQTLs	ENSG00000064490	RFXANK	1.294e-68	A	-
19:19484008:A:G	19	19484008	eQTLGen	eQTLGen_cis_eQTLs	ENSG00000064547	LPAR2	2.5322e-50	A	-
19:19484008:A:G	19	19484008	eQTLGen	eQTLGen_cis_eQTLs	ENSG00000089639	GMIP	8.6237e-10	A	+
19:19484008:A:G	19	19484008	eQTLGen	eQTLGen_cis_eQTLs	ENSG00000105726	ATP13A1	3.9041e-256	A	-
19:19484008:A:G	19	19484008	eQTLGen	eQTLGen_cis_eQTLs	ENSG00000129933	MAU2	3.27170000000001e-310	A	+
19:19484008:A:G	19	19484008	eQTLGen	eQTLGen_cis_eQTLs	ENSG00000167491	GATAD2A	2.8888e-160	A	-
19:19484008:A:G	19	19484008	eQTLGen	eQTLGen_cis_eQTLs	ENSG00000250067	YJEFN3	3.3851e-19	A	-
19:19484008:A:G	19	19484008	eQTLGen	eQTLGen_cis_eQTLs	ENSG00000254901	MEF2BNB	5.5558e-12	A	+
19:19484295:A:G	19	19484295	eQTLGen	eQTLGen_cis_eQTLs	ENSG00000064547	LPAR2	1.4646e-187	A	+
19:19484295:A:G	19	19484295	eQTLGen	eQTLGen_cis_eQTLs	ENSG00000105726	ATP13A1	2.2169e-118	A	-
19:19484295:A:G	19	19484295	eQTLGen	eQTLGen_cis_eQTLs	ENSG00000129933	MAU2	3.27170000000001e-310	A	+
19:19484295:A:G	19	19484295	eQTLGen	eQTLGen_cis_eQTLs	ENSG00000167491	GATAD2A	3.27170000000001e-310	A	-
19:19484295:A:G	19	19484295	eQTLGen	eQTLGen_cis_eQTLs	ENSG00000178093	TSSK6	4.9454e-25	A	-
19:19484295:A:G	19	19484295	eQTLGen	eQTLGen_cis_eQTLs	ENSG00000181896	ZNF101	2.2701e-12	A	+
19:19484295:A:G	19	19484295	eQTLGen	eQTLGen_cis_eQTLs	ENSG00000186010	NDUFA13	4.0151e-38	A	-
19:19484295:A:G	19	19484295	eQTLGen	eQTLGen_cis_eQTLs	ENSG00000250067	YJEFN3	7.0755e-25	A	+
19:19485105:C:T	19	19485105	eQTLGen	eQTLGen_cis_eQTLs	ENSG00000064490	RFXANK	9.2761e-47	C	-
19:19485105:C:T	19	19485105	eQTLGen	eQTLGen_cis_eQTLs	ENSG00000064547	LPAR2	3.8531e-41	C	-
19:19485105:C:T	19	19485105	eQTLGen	eQTLGen_cis_eQTLs	ENSG00000089639	GMIP	2.8425e-07	C	+
19:19485105:C:T	19	19485105	eQTLGen	eQTLGen_cis_eQTLs	ENSG00000105726	ATP13A1	2.2217e-265	C	-
19:19485105:C:T	19	19485105	eQTLGen	eQTLGen_cis_eQTLs	ENSG00000129933	MAU2	3.27170000000001e-310	C	+
19:19485105:C:T	19	19485105	eQTLGen	eQTLGen_cis_eQTLs	ENSG00000167491	GATAD2A	5.4495e-133	C	-
19:19485105:C:T	19	19485105	eQTLGen	eQTLGen_cis_eQTLs	ENSG00000250067	YJEFN3	9.3461e-08	C	-
19:19487102:C:T	19	19487102	eQTLGen	eQTLGen_cis_eQTLs	ENSG00000064547	LPAR2	1.0747e-196	T	+
19:19487102:C:T	19	19487102	eQTLGen	eQTLGen_cis_eQTLs	ENSG00000105726	ATP13A1	7.1485e-129	T	-
19:19487102:C:T	19	19487102	eQTLGen	eQTLGen_cis_eQTLs	ENSG00000129933	MAU2	3.27170000000001e-310	T	+
19:19487102:C:T	19	19487102	eQTLGen	eQTLGen_cis_eQTLs	ENSG00000167491	GATAD2A	3.27170000000001e-310	T	-
19:19487102:C:T	19	19487102	eQTLGen	eQTLGen_cis_eQTLs	ENSG00000178093	TSSK6	1.0835e-26	T	-
19:19487102:C:T	19	19487102	eQTLGen	eQTLGen_cis_eQTLs	ENSG00000181896	ZNF101	1.327e-14	T	+
19:19487102:C:T	19	19487102	eQTLGen	eQTLGen_cis_eQTLs	ENSG00000186010	NDUFA13	4.3279e-37	T	-
19:19487102:C:T	19	19487102	eQTLGen	eQTLGen_cis_eQTLs	ENSG00000250067	YJEFN3	1.4489e-23	T	+
19:19487302:C:T	19	19487302	eQTLGen	eQTLGen_cis_eQTLs	ENSG00000064547	LPAR2	2.3048e-198	T	+
19:19487302:C:T	19	19487302	eQTLGen	eQTLGen_cis_eQTLs	ENSG00000105726	ATP13A1	1.1361e-130	T	-
19:19487302:C:T	19	19487302	eQTLGen	eQTLGen_cis_eQTLs	ENSG00000129933	MAU2	3.27170000000001e-310	T	+
19:19487302:C:T	19	19487302	eQTLGen	eQTLGen_cis_eQTLs	ENSG00000167491	GATAD2A	3.27170000000001e-310	T	-
19:19487302:C:T	19	19487302	eQTLGen	eQTLGen_cis_eQTLs	ENSG00000178093	TSSK6	3.4607e-26	T	-
19:19487302:C:T	19	19487302	eQTLGen	eQTLGen_cis_eQTLs	ENSG00000181896	ZNF101	1.1873e-14	T	+
19:19487302:C:T	19	19487302	eQTLGen	eQTLGen_cis_eQTLs	ENSG00000186010	NDUFA13	6.1597e-37	T	-
19:19487302:C:T	19	19487302	eQTLGen	eQTLGen_cis_eQTLs	ENSG00000250067	YJEFN3	9.7633e-24	T	+
19:19488718:C:T	19	19488718	eQTLGen	eQTLGen_cis_eQTLs	ENSG00000064489	MEF2BNB-MEF2B	4.365e-06	T	+
19:19488718:C:T	19	19488718	eQTLGen	eQTLGen_cis_eQTLs	ENSG00000064490	RFXANK	4.4064e-42	T	-
19:19488718:C:T	19	19488718	eQTLGen	eQTLGen_cis_eQTLs	ENSG00000105726	ATP13A1	4.2161e-160	T	-
19:19488718:C:T	19	19488718	eQTLGen	eQTLGen_cis_eQTLs	ENSG00000129933	MAU2	3.27170000000001e-310	T	+
19:19488718:C:T	19	19488718	eQTLGen	eQTLGen_cis_eQTLs	ENSG00000167491	GATAD2A	1.2405e-171	T	-
19:19488718:C:T	19	19488718	eQTLGen	eQTLGen_cis_eQTLs	ENSG00000250067	YJEFN3	1.3984e-15	T	-
19:19488718:C:T	19	19488718	eQTLGen	eQTLGen_cis_eQTLs	ENSG00000254901	MEF2BNB	2.3396e-13	T	+
19:19491973:C:T	19	19491973	eQTLGen	eQTLGen_cis_eQTLs	ENSG00000064547	LPAR2	1.8677e-205	C	+
19:19491973:C:T	19	19491973	eQTLGen	eQTLGen_cis_eQTLs	ENSG00000105726	ATP13A1	2.976e-126	C	-
19:19491973:C:T	19	19491973	eQTLGen	eQTLGen_cis_eQTLs	ENSG00000129933	MAU2	3.27170000000001e-310	C	+
19:19491973:C:T	19	19491973	eQTLGen	eQTLGen_cis_eQTLs	ENSG00000167491	GATAD2A	3.27170000000001e-310	C	-
19:19491973:C:T	19	19491973	eQTLGen	eQTLGen_cis_eQTLs	ENSG00000178093	TSSK6	1.6811e-26	C	-
19:19491973:C:T	19	19491973	eQTLGen	eQTLGen_cis_eQTLs	ENSG00000181896	ZNF101	1.6776e-14	C	+
19:19491973:C:T	19	19491973	eQTLGen	eQTLGen_cis_eQTLs	ENSG00000186010	NDUFA13	2.3071e-38	C	-
19:19491973:C:T	19	19491973	eQTLGen	eQTLGen_cis_eQTLs	ENSG00000250067	YJEFN3	1.0759e-24	C	+
19:19494483:A:G	19	19494483	eQTLGen	eQTLGen_cis_eQTLs	ENSG00000064489	MEF2BNB-MEF2B	8.048e-07	G	+
19:19494483:A:G	19	19494483	eQTLGen	eQTLGen_cis_eQTLs	ENSG00000064547	LPAR2	1.68e-34	G	-
19:19494483:A:G	19	19494483	eQTLGen	eQTLGen_cis_eQTLs	ENSG00000105726	ATP13A1	3.27170000000001e-310	G	-
19:19494483:A:G	19	19494483	eQTLGen	eQTLGen_cis_eQTLs	ENSG00000129933	MAU2	3.27170000000001e-310	G	+
19:19494483:A:G	19	19494483	eQTLGen	eQTLGen_cis_eQTLs	ENSG00000167491	GATAD2A	2.0579e-97	G	-
19:19494483:A:G	19	19494483	eQTLGen	eQTLGen_cis_eQTLs	ENSG00000250067	YJEFN3	1.1649e-09	G	-
19:19494483:A:G	19	19494483	eQTLGen	eQTLGen_cis_eQTLs	ENSG00000254901	MEF2BNB	4.4089e-07	G	+
19:19494483:A:G	19	19494483	eQTLGen	eQTLGen_cis_eQTLs	ENSG00000256229	ZNF486	1.4255e-06	G	+
19:19495954:A:G	19	19495954	eQTLGen	eQTLGen_cis_eQTLs	ENSG00000064547	LPAR2	1.3334e-196	A	+
19:19495954:A:G	19	19495954	eQTLGen	eQTLGen_cis_eQTLs	ENSG00000105726	ATP13A1	4.4457e-125	A	-
19:19495954:A:G	19	19495954	eQTLGen	eQTLGen_cis_eQTLs	ENSG00000129933	MAU2	3.27170000000001e-310	A	+
19:19495954:A:G	19	19495954	eQTLGen	eQTLGen_cis_eQTLs	ENSG00000167491	GATAD2A	3.27170000000001e-310	A	-
19:19495954:A:G	19	19495954	eQTLGen	eQTLGen_cis_eQTLs	ENSG00000178093	TSSK6	1.3151e-24	A	-
19:19495954:A:G	19	19495954	eQTLGen	eQTLGen_cis_eQTLs	ENSG00000181896	ZNF101	6.5195e-14	A	+
19:19495954:A:G	19	19495954	eQTLGen	eQTLGen_cis_eQTLs	ENSG00000186010	NDUFA13	9.9672e-36	A	-
19:19495954:A:G	19	19495954	eQTLGen	eQTLGen_cis_eQTLs	ENSG00000250067	YJEFN3	1.5354e-24	A	+
19:19497669:C:G	19	19497669	eQTLGen	eQTLGen_cis_eQTLs	ENSG00000064547	LPAR2	2.4315e-201	G	+
19:19497669:C:G	19	19497669	eQTLGen	eQTLGen_cis_eQTLs	ENSG00000105726	ATP13A1	4.9049e-123	G	-
19:19497669:C:G	19	19497669	eQTLGen	eQTLGen_cis_eQTLs	ENSG00000129933	MAU2	3.27170000000001e-310	G	+
19:19497669:C:G	19	19497669	eQTLGen	eQTLGen_cis_eQTLs	ENSG00000167491	GATAD2A	3.27170000000001e-310	G	-
19:19497669:C:G	19	19497669	eQTLGen	eQTLGen_cis_eQTLs	ENSG00000178093	TSSK6	4.7888e-24	G	-
19:19497669:C:G	19	19497669	eQTLGen	eQTLGen_cis_eQTLs	ENSG00000181896	ZNF101	1.2991e-12	G	+
19:19497669:C:G	19	19497669	eQTLGen	eQTLGen_cis_eQTLs	ENSG00000186010	NDUFA13	2.7379e-32	G	-
19:19497669:C:G	19	19497669	eQTLGen	eQTLGen_cis_eQTLs	ENSG00000250067	YJEFN3	2.8944e-20	G	+
19:19499598:A:G	19	19499598	eQTLGen	eQTLGen_cis_eQTLs	ENSG00000064489	MEF2BNB-MEF2B	1.963e-06	A	+
19:19499598:A:G	19	19499598	eQTLGen	eQTLGen_cis_eQTLs	ENSG00000064490	RFXANK	1.175e-40	A	-
19:19499598:A:G	19	19499598	eQTLGen	eQTLGen_cis_eQTLs	ENSG00000105726	ATP13A1	1.2858e-163	A	-
19:19499598:A:G	19	19499598	eQTLGen	eQTLGen_cis_eQTLs	ENSG00000129933	MAU2	3.27170000000001e-310	A	+
19:19499598:A:G	19	19499598	eQTLGen	eQTLGen_cis_eQTLs	ENSG00000167491	GATAD2A	1.2786e-201	A	-
19:19499598:A:G	19	19499598	eQTLGen	eQTLGen_cis_eQTLs	ENSG00000250067	YJEFN3	1.6336e-13	A	-
19:19499598:A:G	19	19499598	eQTLGen	eQTLGen_cis_eQTLs	ENSG00000254901	MEF2BNB	3.5581e-11	A	+
19:19503573:C:T	19	19503573	eQTLGen	eQTLGen_cis_eQTLs	ENSG00000064489	MEF2BNB-MEF2B	2.1435e-08	T	+
19:19503573:C:T	19	19503573	eQTLGen	eQTLGen_cis_eQTLs	ENSG00000064490	RFXANK	1.3147e-70	T	-
19:19503573:C:T	19	19503573	eQTLGen	eQTLGen_cis_eQTLs	ENSG00000064547	LPAR2	6.2353e-52	T	-
19:19503573:C:T	19	19503573	eQTLGen	eQTLGen_cis_eQTLs	ENSG00000089639	GMIP	6.6832e-11	T	+
19:19503573:C:T	19	19503573	eQTLGen	eQTLGen_cis_eQTLs	ENSG00000105726	ATP13A1	7.5071e-236	T	-
19:19503573:C:T	19	19503573	eQTLGen	eQTLGen_cis_eQTLs	ENSG00000129933	MAU2	3.27170000000001e-310	T	+
19:19503573:C:T	19	19503573	eQTLGen	eQTLGen_cis_eQTLs	ENSG00000167491	GATAD2A	5.1251e-155	T	-
19:19503573:C:T	19	19503573	eQTLGen	eQTLGen_cis_eQTLs	ENSG00000250067	YJEFN3	1.1836e-19	T	-
19:19503573:C:T	19	19503573	eQTLGen	eQTLGen_cis_eQTLs	ENSG00000254901	MEF2BNB	5.4388e-11	T	+
19:19504167:C:T	19	19504167	eQTLGen	eQTLGen_cis_eQTLs	ENSG00000064489	MEF2BNB-MEF2B	2.5687e-06	T	+
19:19504167:C:T	19	19504167	eQTLGen	eQTLGen_cis_eQTLs	ENSG00000064490	RFXANK	3.9913e-40	T	-
19:19504167:C:T	19	19504167	eQTLGen	eQTLGen_cis_eQTLs	ENSG00000105726	ATP13A1	1.6417e-159	T	-
19:19504167:C:T	19	19504167	eQTLGen	eQTLGen_cis_eQTLs	ENSG00000129933	MAU2	3.27170000000001e-310	T	+
19:19504167:C:T	19	19504167	eQTLGen	eQTLGen_cis_eQTLs	ENSG00000167491	GATAD2A	9.4435e-201	T	-
19:19504167:C:T	19	19504167	eQTLGen	eQTLGen_cis_eQTLs	ENSG00000250067	YJEFN3	2.9513e-13	T	-
19:19504167:C:T	19	19504167	eQTLGen	eQTLGen_cis_eQTLs	ENSG00000254901	MEF2BNB	5.4901e-11	T	+
19:19505087:C:T	19	19505087	eQTLGen	eQTLGen_cis_eQTLs	ENSG00000064489	MEF2BNB-MEF2B	4.2643e-09	C	+
19:19505087:C:T	19	19505087	eQTLGen	eQTLGen_cis_eQTLs	ENSG00000064490	RFXANK	2.1956e-70	C	-
19:19505087:C:T	19	19505087	eQTLGen	eQTLGen_cis_eQTLs	ENSG00000064547	LPAR2	6.9789e-52	C	-
19:19505087:C:T	19	19505087	eQTLGen	eQTLGen_cis_eQTLs	ENSG00000089639	GMIP	8.1489e-10	C	+
19:19505087:C:T	19	19505087	eQTLGen	eQTLGen_cis_eQTLs	ENSG00000105726	ATP13A1	1.656e-252	C	-
19:19505087:C:T	19	19505087	eQTLGen	eQTLGen_cis_eQTLs	ENSG00000129933	MAU2	3.27170000000001e-310	C	+
19:19505087:C:T	19	19505087	eQTLGen	eQTLGen_cis_eQTLs	ENSG00000167491	GATAD2A	1.7455e-163	C	-
19:19505087:C:T	19	19505087	eQTLGen	eQTLGen_cis_eQTLs	ENSG00000250067	YJEFN3	1.5021e-19	C	-
19:19505087:C:T	19	19505087	eQTLGen	eQTLGen_cis_eQTLs	ENSG00000254901	MEF2BNB	2.0899e-11	C	+
19:19506092:C:T	19	19506092	eQTLGen	eQTLGen_cis_eQTLs	ENSG00000064489	MEF2BNB-MEF2B	2.9636e-09	C	+
19:19506092:C:T	19	19506092	eQTLGen	eQTLGen_cis_eQTLs	ENSG00000064490	RFXANK	7.4236e-70	C	-
19:19506092:C:T	19	19506092	eQTLGen	eQTLGen_cis_eQTLs	ENSG00000064547	LPAR2	5.8312e-52	C	-
19:19506092:C:T	19	19506092	eQTLGen	eQTLGen_cis_eQTLs	ENSG00000089639	GMIP	3.6384e-10	C	+
19:19506092:C:T	19	19506092	eQTLGen	eQTLGen_cis_eQTLs	ENSG00000105726	ATP13A1	6.3476e-255	C	-
19:19506092:C:T	19	19506092	eQTLGen	eQTLGen_cis_eQTLs	ENSG00000129933	MAU2	3.27170000000001e-310	C	+
19:19506092:C:T	19	19506092	eQTLGen	eQTLGen_cis_eQTLs	ENSG00000167491	GATAD2A	7.3446e-162	C	-
19:19506092:C:T	19	19506092	eQTLGen	eQTLGen_cis_eQTLs	ENSG00000250067	YJEFN3	2.7423e-19	C	-
19:19506092:C:T	19	19506092	eQTLGen	eQTLGen_cis_eQTLs	ENSG00000254901	MEF2BNB	2.0813e-11	C	+
19:19508013:A:G	19	19508013	eQTLGen	eQTLGen_cis_eQTLs	ENSG00000064489	MEF2BNB-MEF2B	6.951e-10	A	+
19:19508013:A:G	19	19508013	eQTLGen	eQTLGen_cis_eQTLs	ENSG00000064490	RFXANK	6.9445e-69	A	-
19:19508013:A:G	19	19508013	eQTLGen	eQTLGen_cis_eQTLs	ENSG00000064547	LPAR2	2.338e-56	A	-
19:19508013:A:G	19	19508013	eQTLGen	eQTLGen_cis_eQTLs	ENSG00000089639	GMIP	3.5485e-11	A	+
19:19508013:A:G	19	19508013	eQTLGen	eQTLGen_cis_eQTLs	ENSG00000105726	ATP13A1	1.1168e-236	A	-
19:19508013:A:G	19	19508013	eQTLGen	eQTLGen_cis_eQTLs	ENSG00000129933	MAU2	3.27170000000001e-310	A	+
19:19508013:A:G	19	19508013	eQTLGen	eQTLGen_cis_eQTLs	ENSG00000167491	GATAD2A	2.4145e-145	A	-
19:19508013:A:G	19	19508013	eQTLGen	eQTLGen_cis_eQTLs	ENSG00000250067	YJEFN3	1.3732e-19	A	-
19:19508013:A:G	19	19508013	eQTLGen	eQTLGen_cis_eQTLs	ENSG00000254901	MEF2BNB	2.6002e-11	A	+
19:19512657:A:T	19	19512657	eQTLGen	eQTLGen_cis_eQTLs	ENSG00000064489	MEF2BNB-MEF2B	2.9636e-09	A	+
19:19512657:A:T	19	19512657	eQTLGen	eQTLGen_cis_eQTLs	ENSG00000064490	RFXANK	2.1012e-69	A	-
19:19512657:A:T	19	19512657	eQTLGen	eQTLGen_cis_eQTLs	ENSG00000064547	LPAR2	1.0748e-51	A	-
19:19512657:A:T	19	19512657	eQTLGen	eQTLGen_cis_eQTLs	ENSG00000089639	GMIP	5.3459e-10	A	+
19:19512657:A:T	19	19512657	eQTLGen	eQTLGen_cis_eQTLs	ENSG00000105726	ATP13A1	4.4203e-255	A	-
19:19512657:A:T	19	19512657	eQTLGen	eQTLGen_cis_eQTLs	ENSG00000129933	MAU2	3.27170000000001e-310	A	+
19:19512657:A:T	19	19512657	eQTLGen	eQTLGen_cis_eQTLs	ENSG00000167491	GATAD2A	1.6566e-162	A	-
19:19512657:A:T	19	19512657	eQTLGen	eQTLGen_cis_eQTLs	ENSG00000250067	YJEFN3	2.6062e-19	A	-
19:19512657:A:T	19	19512657	eQTLGen	eQTLGen_cis_eQTLs	ENSG00000254901	MEF2BNB	1.5622e-11	A	+
19:19516431:A:G	19	19516431	eQTLGen	eQTLGen_cis_eQTLs	ENSG00000064490	RFXANK	7.5878e-30	G	-
19:19516431:A:G	19	19516431	eQTLGen	eQTLGen_cis_eQTLs	ENSG00000105726	ATP13A1	2.5991e-139	G	-
19:19516431:A:G	19	19516431	eQTLGen	eQTLGen_cis_eQTLs	ENSG00000129933	MAU2	3.27170000000001e-310	G	+
19:19516431:A:G	19	19516431	eQTLGen	eQTLGen_cis_eQTLs	ENSG00000167491	GATAD2A	2.728e-156	G	-
19:19516431:A:G	19	19516431	eQTLGen	eQTLGen_cis_eQTLs	ENSG00000250067	YJEFN3	1.0549e-07	G	-
19:19516433:A:G	19	19516433	eQTLGen	eQTLGen_cis_eQTLs	ENSG00000064547	LPAR2	7.024e-123	A	+
19:19516433:A:G	19	19516433	eQTLGen	eQTLGen_cis_eQTLs	ENSG00000105726	ATP13A1	5.8878e-94	A	-
19:19516433:A:G	19	19516433	eQTLGen	eQTLGen_cis_eQTLs	ENSG00000129933	MAU2	3.27170000000001e-310	A	+
19:19516433:A:G	19	19516433	eQTLGen	eQTLGen_cis_eQTLs	ENSG00000167491	GATAD2A	3.27170000000001e-310	A	-
19:19516433:A:G	19	19516433	eQTLGen	eQTLGen_cis_eQTLs	ENSG00000178093	TSSK6	2.326e-07	A	-
19:19516433:A:G	19	19516433	eQTLGen	eQTLGen_cis_eQTLs	ENSG00000181896	ZNF101	2.3346e-11	A	+
19:19516433:A:G	19	19516433	eQTLGen	eQTLGen_cis_eQTLs	ENSG00000186010	NDUFA13	2.7185e-16	A	-
19:19516433:A:G	19	19516433	eQTLGen	eQTLGen_cis_eQTLs	ENSG00000250067	YJEFN3	8.1977e-07	A	+
19:19517169:A:G	19	19517169	eQTLGen	eQTLGen_cis_eQTLs	ENSG00000064489	MEF2BNB-MEF2B	2.0124e-09	A	+
19:19517169:A:G	19	19517169	eQTLGen	eQTLGen_cis_eQTLs	ENSG00000064490	RFXANK	1.349e-52	A	-
19:19517169:A:G	19	19517169	eQTLGen	eQTLGen_cis_eQTLs	ENSG00000064547	LPAR2	4.3275e-41	A	-
19:19517169:A:G	19	19517169	eQTLGen	eQTLGen_cis_eQTLs	ENSG00000089639	GMIP	6.6686e-06	A	+
19:19517169:A:G	19	19517169	eQTLGen	eQTLGen_cis_eQTLs	ENSG00000105726	ATP13A1	1.1456e-190	A	-
19:19517169:A:G	19	19517169	eQTLGen	eQTLGen_cis_eQTLs	ENSG00000129933	MAU2	3.27170000000001e-310	A	+
19:19517169:A:G	19	19517169	eQTLGen	eQTLGen_cis_eQTLs	ENSG00000167491	GATAD2A	1.113e-116	A	-
19:19517169:A:G	19	19517169	eQTLGen	eQTLGen_cis_eQTLs	ENSG00000250067	YJEFN3	1.2861e-13	A	-
19:19517169:A:G	19	19517169	eQTLGen	eQTLGen_cis_eQTLs	ENSG00000254901	MEF2BNB	3.4304e-11	A	+
19:19518316:A:T	19	19518316	eQTLGen	eQTLGen_cis_eQTLs	ENSG00000064547	LPAR2	2.1762e-209	T	+
19:19518316:A:T	19	19518316	eQTLGen	eQTLGen_cis_eQTLs	ENSG00000105726	ATP13A1	4.6098e-122	T	-
19:19518316:A:T	19	19518316	eQTLGen	eQTLGen_cis_eQTLs	ENSG00000129933	MAU2	3.27170000000001e-310	T	+
19:19518316:A:T	19	19518316	eQTLGen	eQTLGen_cis_eQTLs	ENSG00000167491	GATAD2A	3.27170000000001e-310	T	-
19:19518316:A:T	19	19518316	eQTLGen	eQTLGen_cis_eQTLs	ENSG00000178093	TSSK6	8.6548e-25	T	-
19:19518316:A:T	19	19518316	eQTLGen	eQTLGen_cis_eQTLs	ENSG00000181896	ZNF101	1.1638e-12	T	+
19:19518316:A:T	19	19518316	eQTLGen	eQTLGen_cis_eQTLs	ENSG00000186010	NDUFA13	1.663e-31	T	-
19:19518316:A:T	19	19518316	eQTLGen	eQTLGen_cis_eQTLs	ENSG00000250067	YJEFN3	1.753e-20	T	+
19:19518889:A:G	19	19518889	eQTLGen	eQTLGen_cis_eQTLs	ENSG00000064489	MEF2BNB-MEF2B	1.2496e-06	A	+
19:19518889:A:G	19	19518889	eQTLGen	eQTLGen_cis_eQTLs	ENSG00000064490	RFXANK	2.2839e-40	A	-
19:19518889:A:G	19	19518889	eQTLGen	eQTLGen_cis_eQTLs	ENSG00000105726	ATP13A1	5.8508e-159	A	-
19:19518889:A:G	19	19518889	eQTLGen	eQTLGen_cis_eQTLs	ENSG00000129933	MAU2	3.27170000000001e-310	A	+
19:19518889:A:G	19	19518889	eQTLGen	eQTLGen_cis_eQTLs	ENSG00000167491	GATAD2A	8.8161e-193	A	-
19:19518889:A:G	19	19518889	eQTLGen	eQTLGen_cis_eQTLs	ENSG00000250067	YJEFN3	9.9926e-14	A	-
19:19518889:A:G	19	19518889	eQTLGen	eQTLGen_cis_eQTLs	ENSG00000254901	MEF2BNB	5.8862e-11	A	+
19:19519518:G:T	19	19519518	eQTLGen	eQTLGen_cis_eQTLs	ENSG00000064547	LPAR2	1.3025e-209	G	+
19:19519518:G:T	19	19519518	eQTLGen	eQTLGen_cis_eQTLs	ENSG00000105726	ATP13A1	4.4604e-122	G	-
19:19519518:G:T	19	19519518	eQTLGen	eQTLGen_cis_eQTLs	ENSG00000129933	MAU2	3.27170000000001e-310	G	+
19:19519518:G:T	19	19519518	eQTLGen	eQTLGen_cis_eQTLs	ENSG00000167491	GATAD2A	3.27170000000001e-310	G	-
19:19519518:G:T	19	19519518	eQTLGen	eQTLGen_cis_eQTLs	ENSG00000178093	TSSK6	7.2542e-25	G	-
19:19519518:G:T	19	19519518	eQTLGen	eQTLGen_cis_eQTLs	ENSG00000181896	ZNF101	9.8777e-13	G	+
19:19519518:G:T	19	19519518	eQTLGen	eQTLGen_cis_eQTLs	ENSG00000186010	NDUFA13	1.7514e-31	G	-
19:19519518:G:T	19	19519518	eQTLGen	eQTLGen_cis_eQTLs	ENSG00000250067	YJEFN3	1.4045e-20	G	+
19:19520358:A:G	19	19520358	eQTLGen	eQTLGen_cis_eQTLs	ENSG00000064547	LPAR2	6.5942e-210	A	+
19:19520358:A:G	19	19520358	eQTLGen	eQTLGen_cis_eQTLs	ENSG00000105726	ATP13A1	6.4084e-122	A	-
19:19520358:A:G	19	19520358	eQTLGen	eQTLGen_cis_eQTLs	ENSG00000129933	MAU2	3.27170000000001e-310	A	+
19:19520358:A:G	19	19520358	eQTLGen	eQTLGen_cis_eQTLs	ENSG00000167491	GATAD2A	3.27170000000001e-310	A	-
19:19520358:A:G	19	19520358	eQTLGen	eQTLGen_cis_eQTLs	ENSG00000178093	TSSK6	4.3725e-25	A	-
19:19520358:A:G	19	19520358	eQTLGen	eQTLGen_cis_eQTLs	ENSG00000181896	ZNF101	1.0454e-12	A	+
19:19520358:A:G	19	19520358	eQTLGen	eQTLGen_cis_eQTLs	ENSG00000186010	NDUFA13	1.2016e-31	A	-
19:19520358:A:G	19	19520358	eQTLGen	eQTLGen_cis_eQTLs	ENSG00000250067	YJEFN3	1.9038e-20	A	+
19:19522557:A:G	19	19522557	eQTLGen	eQTLGen_cis_eQTLs	ENSG00000064547	LPAR2	1.5378e-210	G	+
19:19522557:A:G	19	19522557	eQTLGen	eQTLGen_cis_eQTLs	ENSG00000105726	ATP13A1	3.5564e-123	G	-
19:19522557:A:G	19	19522557	eQTLGen	eQTLGen_cis_eQTLs	ENSG00000129933	MAU2	3.27170000000001e-310	G	+
19:19522557:A:G	19	19522557	eQTLGen	eQTLGen_cis_eQTLs	ENSG00000167491	GATAD2A	3.27170000000001e-310	G	-
19:19522557:A:G	19	19522557	eQTLGen	eQTLGen_cis_eQTLs	ENSG00000178093	TSSK6	1.1373e-25	G	-
19:19522557:A:G	19	19522557	eQTLGen	eQTLGen_cis_eQTLs	ENSG00000181896	ZNF101	6.9305e-13	G	+
19:19522557:A:G	19	19522557	eQTLGen	eQTLGen_cis_eQTLs	ENSG00000186010	NDUFA13	3.9875e-32	G	-
19:19522557:A:G	19	19522557	eQTLGen	eQTLGen_cis_eQTLs	ENSG00000250067	YJEFN3	3.0794e-21	G	+
19:19525792:C:T	19	19525792	eQTLGen	eQTLGen_cis_eQTLs	ENSG00000064547	LPAR2	5.6306e-97	T	+
19:19525792:C:T	19	19525792	eQTLGen	eQTLGen_cis_eQTLs	ENSG00000105726	ATP13A1	2.3571e-143	T	-
19:19525792:C:T	19	19525792	eQTLGen	eQTLGen_cis_eQTLs	ENSG00000129933	MAU2	1.5862e-291	T	+
19:19525792:C:T	19	19525792	eQTLGen	eQTLGen_cis_eQTLs	ENSG00000167491	GATAD2A	3.27170000000001e-310	T	-
19:19525792:C:T	19	19525792	eQTLGen	eQTLGen_cis_eQTLs	ENSG00000178093	TSSK6	2.9973e-32	T	-
19:19525792:C:T	19	19525792	eQTLGen	eQTLGen_cis_eQTLs	ENSG00000181896	ZNF101	1.4225e-24	T	+
19:19525792:C:T	19	19525792	eQTLGen	eQTLGen_cis_eQTLs	ENSG00000186010	NDUFA13	2.2625e-32	T	-
19:19525792:C:T	19	19525792	eQTLGen	eQTLGen_cis_eQTLs	ENSG00000250067	YJEFN3	8.9321e-21	T	+
19:19528324:G:T	19	19528324	eQTLGen	eQTLGen_cis_eQTLs	ENSG00000064547	LPAR2	8.7462e-211	T	+
19:19528324:G:T	19	19528324	eQTLGen	eQTLGen_cis_eQTLs	ENSG00000105726	ATP13A1	6.7316e-123	T	-
19:19528324:G:T	19	19528324	eQTLGen	eQTLGen_cis_eQTLs	ENSG00000129933	MAU2	3.27170000000001e-310	T	+
19:19528324:G:T	19	19528324	eQTLGen	eQTLGen_cis_eQTLs	ENSG00000167491	GATAD2A	3.27170000000001e-310	T	-
19:19528324:G:T	19	19528324	eQTLGen	eQTLGen_cis_eQTLs	ENSG00000178093	TSSK6	1.3677e-24	T	-
19:19528324:G:T	19	19528324	eQTLGen	eQTLGen_cis_eQTLs	ENSG00000181896	ZNF101	1.2935e-12	T	+
19:19528324:G:T	19	19528324	eQTLGen	eQTLGen_cis_eQTLs	ENSG00000186010	NDUFA13	1.9837e-31	T	-
19:19528324:G:T	19	19528324	eQTLGen	eQTLGen_cis_eQTLs	ENSG00000250067	YJEFN3	1.6477e-20	T	+
19:19528806:A:G	19	19528806	eQTLGen	eQTLGen_cis_eQTLs	ENSG00000064547	LPAR2	4.6254e-209	A	+
19:19528806:A:G	19	19528806	eQTLGen	eQTLGen_cis_eQTLs	ENSG00000105726	ATP13A1	2.7589e-122	A	-
19:19528806:A:G	19	19528806	eQTLGen	eQTLGen_cis_eQTLs	ENSG00000129933	MAU2	3.27170000000001e-310	A	+
19:19528806:A:G	19	19528806	eQTLGen	eQTLGen_cis_eQTLs	ENSG00000167491	GATAD2A	3.27170000000001e-310	A	-
19:19528806:A:G	19	19528806	eQTLGen	eQTLGen_cis_eQTLs	ENSG00000178093	TSSK6	9.7207e-25	A	-
19:19528806:A:G	19	19528806	eQTLGen	eQTLGen_cis_eQTLs	ENSG00000181896	ZNF101	1.3665e-12	A	+
19:19528806:A:G	19	19528806	eQTLGen	eQTLGen_cis_eQTLs	ENSG00000186010	NDUFA13	3.5068e-31	A	-
19:19528806:A:G	19	19528806	eQTLGen	eQTLGen_cis_eQTLs	ENSG00000250067	YJEFN3	9.7616e-21	A	+
19:19528821:A:C	19	19528821	eQTLGen	eQTLGen_cis_eQTLs	ENSG00000064547	LPAR2	7.5832e-211	C	+
19:19528821:A:C	19	19528821	eQTLGen	eQTLGen_cis_eQTLs	ENSG00000105726	ATP13A1	3.6748e-124	C	-
19:19528821:A:C	19	19528821	eQTLGen	eQTLGen_cis_eQTLs	ENSG00000129933	MAU2	3.27170000000001e-310	C	+
19:19528821:A:C	19	19528821	eQTLGen	eQTLGen_cis_eQTLs	ENSG00000167491	GATAD2A	3.27170000000001e-310	C	-
19:19528821:A:C	19	19528821	eQTLGen	eQTLGen_cis_eQTLs	ENSG00000178093	TSSK6	2.5748e-25	C	-
19:19528821:A:C	19	19528821	eQTLGen	eQTLGen_cis_eQTLs	ENSG00000181896	ZNF101	7.9392e-13	C	+
19:19528821:A:C	19	19528821	eQTLGen	eQTLGen_cis_eQTLs	ENSG00000186010	NDUFA13	4.1028e-32	C	-
19:19528821:A:C	19	19528821	eQTLGen	eQTLGen_cis_eQTLs	ENSG00000250067	YJEFN3	1.6472e-21	C	+
19:19530270:A:G	19	19530270	eQTLGen	eQTLGen_cis_eQTLs	ENSG00000064547	LPAR2	9.5006e-210	G	+
19:19530270:A:G	19	19530270	eQTLGen	eQTLGen_cis_eQTLs	ENSG00000105726	ATP13A1	1.763e-122	G	-
19:19530270:A:G	19	19530270	eQTLGen	eQTLGen_cis_eQTLs	ENSG00000129933	MAU2	3.27170000000001e-310	G	+
19:19530270:A:G	19	19530270	eQTLGen	eQTLGen_cis_eQTLs	ENSG00000167491	GATAD2A	3.27170000000001e-310	G	-
19:19530270:A:G	19	19530270	eQTLGen	eQTLGen_cis_eQTLs	ENSG00000178093	TSSK6	1.8793e-24	G	-
19:19530270:A:G	19	19530270	eQTLGen	eQTLGen_cis_eQTLs	ENSG00000181896	ZNF101	1.0499e-12	G	+
19:19530270:A:G	19	19530270	eQTLGen	eQTLGen_cis_eQTLs	ENSG00000186010	NDUFA13	1.4959e-31	G	-
19:19530270:A:G	19	19530270	eQTLGen	eQTLGen_cis_eQTLs	ENSG00000250067	YJEFN3	1.605e-20	G	+
19:19531175:C:G	19	19531175	eQTLGen	eQTLGen_cis_eQTLs	ENSG00000064490	RFXANK	1.4093e-26	C	-
19:19531175:C:G	19	19531175	eQTLGen	eQTLGen_cis_eQTLs	ENSG00000105726	ATP13A1	1.3432e-168	C	-
19:19531175:C:G	19	19531175	eQTLGen	eQTLGen_cis_eQTLs	ENSG00000129933	MAU2	3.27170000000001e-310	C	+
19:19531175:C:G	19	19531175	eQTLGen	eQTLGen_cis_eQTLs	ENSG00000167491	GATAD2A	3.5662e-160	C	-
19:19531175:C:G	19	19531175	eQTLGen	eQTLGen_cis_eQTLs	ENSG00000250067	YJEFN3	1.0736e-07	C	-
19:19531910:A:G	19	19531910	eQTLGen	eQTLGen_cis_eQTLs	ENSG00000064489	MEF2BNB-MEF2B	1.1348e-09	A	+
19:19531910:A:G	19	19531910	eQTLGen	eQTLGen_cis_eQTLs	ENSG00000064490	RFXANK	4.1368e-67	A	-
19:19531910:A:G	19	19531910	eQTLGen	eQTLGen_cis_eQTLs	ENSG00000064547	LPAR2	2.5281e-51	A	-
19:19531910:A:G	19	19531910	eQTLGen	eQTLGen_cis_eQTLs	ENSG00000089639	GMIP	1.5857e-09	A	+
19:19531910:A:G	19	19531910	eQTLGen	eQTLGen_cis_eQTLs	ENSG00000105726	ATP13A1	6.0572e-247	A	-
19:19531910:A:G	19	19531910	eQTLGen	eQTLGen_cis_eQTLs	ENSG00000129933	MAU2	3.27170000000001e-310	A	+
19:19531910:A:G	19	19531910	eQTLGen	eQTLGen_cis_eQTLs	ENSG00000167491	GATAD2A	4.5939e-153	A	-
19:19531910:A:G	19	19531910	eQTLGen	eQTLGen_cis_eQTLs	ENSG00000250067	YJEFN3	4.0644e-19	A	-
19:19531910:A:G	19	19531910	eQTLGen	eQTLGen_cis_eQTLs	ENSG00000254901	MEF2BNB	2.6647e-11	A	+
19:19532682:A:G	19	19532682	eQTLGen	eQTLGen_cis_eQTLs	ENSG00000064489	MEF2BNB-MEF2B	1.3736e-06	G	+
19:19532682:A:G	19	19532682	eQTLGen	eQTLGen_cis_eQTLs	ENSG00000064490	RFXANK	5.9043e-39	G	-
19:19532682:A:G	19	19532682	eQTLGen	eQTLGen_cis_eQTLs	ENSG00000105726	ATP13A1	1.8686e-158	G	-
19:19532682:A:G	19	19532682	eQTLGen	eQTLGen_cis_eQTLs	ENSG00000129933	MAU2	3.27170000000001e-310	G	+
19:19532682:A:G	19	19532682	eQTLGen	eQTLGen_cis_eQTLs	ENSG00000167491	GATAD2A	6.1518e-189	G	-
19:19532682:A:G	19	19532682	eQTLGen	eQTLGen_cis_eQTLs	ENSG00000250067	YJEFN3	4.35e-13	G	-
19:19532682:A:G	19	19532682	eQTLGen	eQTLGen_cis_eQTLs	ENSG00000254901	MEF2BNB	1.0278e-10	G	+
19:19533630:C:T	19	19533630	eQTLGen	eQTLGen_cis_eQTLs	ENSG00000064547	LPAR2	1.2692e-145	T	+
19:19533630:C:T	19	19533630	eQTLGen	eQTLGen_cis_eQTLs	ENSG00000105726	ATP13A1	2.3268e-120	T	-
19:19533630:C:T	19	19533630	eQTLGen	eQTLGen_cis_eQTLs	ENSG00000129933	MAU2	3.27170000000001e-310	T	+
19:19533630:C:T	19	19533630	eQTLGen	eQTLGen_cis_eQTLs	ENSG00000167491	GATAD2A	3.27170000000001e-310	T	-
19:19533630:C:T	19	19533630	eQTLGen	eQTLGen_cis_eQTLs	ENSG00000178093	TSSK6	6.984e-11	T	-
19:19533630:C:T	19	19533630	eQTLGen	eQTLGen_cis_eQTLs	ENSG00000181896	ZNF101	5.6391e-14	T	+
19:19533630:C:T	19	19533630	eQTLGen	eQTLGen_cis_eQTLs	ENSG00000186010	NDUFA13	1.8848e-21	T	-
19:19533630:C:T	19	19533630	eQTLGen	eQTLGen_cis_eQTLs	ENSG00000250067	YJEFN3	3.1372e-08	T	+
19:19539891:C:T	19	19539891	eQTLGen	eQTLGen_cis_eQTLs	ENSG00000064489	MEF2BNB-MEF2B	3.909e-09	T	+
19:19539891:C:T	19	19539891	eQTLGen	eQTLGen_cis_eQTLs	ENSG00000064490	RFXANK	5.499e-67	T	-
19:19539891:C:T	19	19539891	eQTLGen	eQTLGen_cis_eQTLs	ENSG00000064547	LPAR2	1.6641e-51	T	-
19:19539891:C:T	19	19539891	eQTLGen	eQTLGen_cis_eQTLs	ENSG00000089639	GMIP	6.9072e-10	T	+
19:19539891:C:T	19	19539891	eQTLGen	eQTLGen_cis_eQTLs	ENSG00000105726	ATP13A1	4.6557e-250	T	-
19:19539891:C:T	19	19539891	eQTLGen	eQTLGen_cis_eQTLs	ENSG00000129933	MAU2	3.27170000000001e-310	T	+
19:19539891:C:T	19	19539891	eQTLGen	eQTLGen_cis_eQTLs	ENSG00000167491	GATAD2A	7.6478e-163	T	-
19:19539891:C:T	19	19539891	eQTLGen	eQTLGen_cis_eQTLs	ENSG00000250067	YJEFN3	2.4108e-18	T	-
19:19539891:C:T	19	19539891	eQTLGen	eQTLGen_cis_eQTLs	ENSG00000254901	MEF2BNB	9.5451e-12	T	+
19:19544644:C:T	19	19544644	eQTLGen	eQTLGen_cis_eQTLs	ENSG00000006015	C19orf60	3.0772e-06	C	+
19:19544644:C:T	19	19544644	eQTLGen	eQTLGen_cis_eQTLs	ENSG00000064547	LPAR2	3.9556e-19	C	-
19:19544644:C:T	19	19544644	eQTLGen	eQTLGen_cis_eQTLs	ENSG00000064607	SUGP2	4.5052e-06	C	+
19:19544644:C:T	19	19544644	eQTLGen	eQTLGen_cis_eQTLs	ENSG00000105726	ATP13A1	3.27170000000001e-310	C	-
19:19544644:C:T	19	19544644	eQTLGen	eQTLGen_cis_eQTLs	ENSG00000129933	MAU2	3.27170000000001e-310	C	+
19:19544644:C:T	19	19544644	eQTLGen	eQTLGen_cis_eQTLs	ENSG00000167491	GATAD2A	6.3271e-62	C	-
19:19544644:C:T	19	19544644	eQTLGen	eQTLGen_cis_eQTLs	ENSG00000256229	ZNF486	1.3405e-11	C	+
19:19545099:A:G	19	19545099	eQTLGen	eQTLGen_cis_eQTLs	ENSG00000064489	MEF2BNB-MEF2B	2.4772e-06	G	+
19:19545099:A:G	19	19545099	eQTLGen	eQTLGen_cis_eQTLs	ENSG00000064490	RFXANK	1.0484e-38	G	-
19:19545099:A:G	19	19545099	eQTLGen	eQTLGen_cis_eQTLs	ENSG00000105726	ATP13A1	9.9437e-160	G	-
19:19545099:A:G	19	19545099	eQTLGen	eQTLGen_cis_eQTLs	ENSG00000129933	MAU2	3.27170000000001e-310	G	+
19:19545099:A:G	19	19545099	eQTLGen	eQTLGen_cis_eQTLs	ENSG00000167491	GATAD2A	1.7132e-202	G	-
19:19545099:A:G	19	19545099	eQTLGen	eQTLGen_cis_eQTLs	ENSG00000250067	YJEFN3	8.6274e-13	G	-
19:19545099:A:G	19	19545099	eQTLGen	eQTLGen_cis_eQTLs	ENSG00000254901	MEF2BNB	6.8457e-11	G	+
19:19545696:A:G	19	19545696	eQTLGen	eQTLGen_cis_eQTLs	ENSG00000064547	LPAR2	1.547e-211	G	+
19:19545696:A:G	19	19545696	eQTLGen	eQTLGen_cis_eQTLs	ENSG00000105726	ATP13A1	2.075e-121	G	-
19:19545696:A:G	19	19545696	eQTLGen	eQTLGen_cis_eQTLs	ENSG00000129933	MAU2	3.27170000000001e-310	G	+
19:19545696:A:G	19	19545696	eQTLGen	eQTLGen_cis_eQTLs	ENSG00000167491	GATAD2A	3.27170000000001e-310	G	-
19:19545696:A:G	19	19545696	eQTLGen	eQTLGen_cis_eQTLs	ENSG00000178093	TSSK6	2.0618e-24	G	-
19:19545696:A:G	19	19545696	eQTLGen	eQTLGen_cis_eQTLs	ENSG00000181896	ZNF101	5.5136e-13	G	+
19:19545696:A:G	19	19545696	eQTLGen	eQTLGen_cis_eQTLs	ENSG00000186010	NDUFA13	9.9491e-32	G	-
19:19545696:A:G	19	19545696	eQTLGen	eQTLGen_cis_eQTLs	ENSG00000250067	YJEFN3	1.2427e-20	G	+
19:19545990:C:T	19	19545990	eQTLGen	eQTLGen_cis_eQTLs	ENSG00000064547	LPAR2	5.0201e-212	T	+
19:19545990:C:T	19	19545990	eQTLGen	eQTLGen_cis_eQTLs	ENSG00000105726	ATP13A1	2.7531e-120	T	-
19:19545990:C:T	19	19545990	eQTLGen	eQTLGen_cis_eQTLs	ENSG00000129933	MAU2	3.27170000000001e-310	T	+
19:19545990:C:T	19	19545990	eQTLGen	eQTLGen_cis_eQTLs	ENSG00000167491	GATAD2A	3.27170000000001e-310	T	-
19:19545990:C:T	19	19545990	eQTLGen	eQTLGen_cis_eQTLs	ENSG00000178093	TSSK6	1.763e-24	T	-
19:19545990:C:T	19	19545990	eQTLGen	eQTLGen_cis_eQTLs	ENSG00000181896	ZNF101	1.4646e-12	T	+
19:19545990:C:T	19	19545990	eQTLGen	eQTLGen_cis_eQTLs	ENSG00000186010	NDUFA13	4.1617e-32	T	-
19:19545990:C:T	19	19545990	eQTLGen	eQTLGen_cis_eQTLs	ENSG00000250067	YJEFN3	1.5662e-20	T	+
19:19548239:G:T	19	19548239	eQTLGen	eQTLGen_cis_eQTLs	ENSG00000064489	MEF2BNB-MEF2B	1.9494e-06	T	+
19:19548239:G:T	19	19548239	eQTLGen	eQTLGen_cis_eQTLs	ENSG00000064490	RFXANK	8.1746e-39	T	-
19:19548239:G:T	19	19548239	eQTLGen	eQTLGen_cis_eQTLs	ENSG00000105726	ATP13A1	1.9571e-157	T	-
19:19548239:G:T	19	19548239	eQTLGen	eQTLGen_cis_eQTLs	ENSG00000129933	MAU2	3.27170000000001e-310	T	+
19:19548239:G:T	19	19548239	eQTLGen	eQTLGen_cis_eQTLs	ENSG00000167491	GATAD2A	1.5851e-191	T	-
19:19548239:G:T	19	19548239	eQTLGen	eQTLGen_cis_eQTLs	ENSG00000250067	YJEFN3	4.8086e-13	T	-
19:19548239:G:T	19	19548239	eQTLGen	eQTLGen_cis_eQTLs	ENSG00000254901	MEF2BNB	1.6502e-10	T	+
19:19548246:A:G	19	19548246	eQTLGen	eQTLGen_cis_eQTLs	ENSG00000064547	LPAR2	5.1159e-210	A	+
19:19548246:A:G	19	19548246	eQTLGen	eQTLGen_cis_eQTLs	ENSG00000105726	ATP13A1	2.6196e-122	A	-
19:19548246:A:G	19	19548246	eQTLGen	eQTLGen_cis_eQTLs	ENSG00000129933	MAU2	3.27170000000001e-310	A	+
19:19548246:A:G	19	19548246	eQTLGen	eQTLGen_cis_eQTLs	ENSG00000167491	GATAD2A	3.27170000000001e-310	A	-
19:19548246:A:G	19	19548246	eQTLGen	eQTLGen_cis_eQTLs	ENSG00000178093	TSSK6	5.9692e-24	A	-
19:19548246:A:G	19	19548246	eQTLGen	eQTLGen_cis_eQTLs	ENSG00000181896	ZNF101	1.1127e-12	A	+
19:19548246:A:G	19	19548246	eQTLGen	eQTLGen_cis_eQTLs	ENSG00000186010	NDUFA13	6.0258e-32	A	-
19:19548246:A:G	19	19548246	eQTLGen	eQTLGen_cis_eQTLs	ENSG00000250067	YJEFN3	1.8896e-20	A	+
19:19548643:G:T	19	19548643	eQTLGen	eQTLGen_cis_eQTLs	ENSG00000064489	MEF2BNB-MEF2B	2.7646e-09	T	+
19:19548643:G:T	19	19548643	eQTLGen	eQTLGen_cis_eQTLs	ENSG00000064490	RFXANK	5.4249e-68	T	-
19:19548643:G:T	19	19548643	eQTLGen	eQTLGen_cis_eQTLs	ENSG00000064547	LPAR2	5.6993e-51	T	-
19:19548643:G:T	19	19548643	eQTLGen	eQTLGen_cis_eQTLs	ENSG00000089639	GMIP	9.8761e-10	T	+
19:19548643:G:T	19	19548643	eQTLGen	eQTLGen_cis_eQTLs	ENSG00000105726	ATP13A1	7.8713e-247	T	-
19:19548643:G:T	19	19548643	eQTLGen	eQTLGen_cis_eQTLs	ENSG00000129933	MAU2	3.27170000000001e-310	T	+
19:19548643:G:T	19	19548643	eQTLGen	eQTLGen_cis_eQTLs	ENSG00000167491	GATAD2A	4.7425e-152	T	-
19:19548643:G:T	19	19548643	eQTLGen	eQTLGen_cis_eQTLs	ENSG00000250067	YJEFN3	3.8012e-19	T	-
19:19548643:G:T	19	19548643	eQTLGen	eQTLGen_cis_eQTLs	ENSG00000254901	MEF2BNB	1.3535e-11	T	+
19:19550464:A:C	19	19550464	eQTLGen	eQTLGen_cis_eQTLs	ENSG00000064547	LPAR2	1.1694e-212	A	+
19:19550464:A:C	19	19550464	eQTLGen	eQTLGen_cis_eQTLs	ENSG00000105726	ATP13A1	2.8514e-122	A	-
19:19550464:A:C	19	19550464	eQTLGen	eQTLGen_cis_eQTLs	ENSG00000129933	MAU2	3.27170000000001e-310	A	+
19:19550464:A:C	19	19550464	eQTLGen	eQTLGen_cis_eQTLs	ENSG00000167491	GATAD2A	3.27170000000001e-310	A	-
19:19550464:A:C	19	19550464	eQTLGen	eQTLGen_cis_eQTLs	ENSG00000178093	TSSK6	1.6814e-24	A	-
19:19550464:A:C	19	19550464	eQTLGen	eQTLGen_cis_eQTLs	ENSG00000181896	ZNF101	7.2307e-13	A	+
19:19550464:A:C	19	19550464	eQTLGen	eQTLGen_cis_eQTLs	ENSG00000186010	NDUFA13	6.7513e-32	A	-
19:19550464:A:C	19	19550464	eQTLGen	eQTLGen_cis_eQTLs	ENSG00000250067	YJEFN3	5.2527e-21	A	+
19:19552413:C:T	19	19552413	eQTLGen	eQTLGen_cis_eQTLs	ENSG00000064547	LPAR2	3.2124e-209	T	+
19:19552413:C:T	19	19552413	eQTLGen	eQTLGen_cis_eQTLs	ENSG00000105726	ATP13A1	6.746e-124	T	-
19:19552413:C:T	19	19552413	eQTLGen	eQTLGen_cis_eQTLs	ENSG00000129933	MAU2	3.27170000000001e-310	T	+
19:19552413:C:T	19	19552413	eQTLGen	eQTLGen_cis_eQTLs	ENSG00000167491	GATAD2A	3.27170000000001e-310	T	-
19:19552413:C:T	19	19552413	eQTLGen	eQTLGen_cis_eQTLs	ENSG00000178093	TSSK6	8.3324e-26	T	-
19:19552413:C:T	19	19552413	eQTLGen	eQTLGen_cis_eQTLs	ENSG00000181896	ZNF101	4.3757e-13	T	+
19:19552413:C:T	19	19552413	eQTLGen	eQTLGen_cis_eQTLs	ENSG00000186010	NDUFA13	2.0663e-32	T	-
19:19552413:C:T	19	19552413	eQTLGen	eQTLGen_cis_eQTLs	ENSG00000250067	YJEFN3	5.3663e-22	T	+
19:19552624:C:T	19	19552624	eQTLGen	eQTLGen_cis_eQTLs	ENSG00000064547	LPAR2	1.0629e-116	T	+
19:19552624:C:T	19	19552624	eQTLGen	eQTLGen_cis_eQTLs	ENSG00000105726	ATP13A1	3.8511e-80	T	-
19:19552624:C:T	19	19552624	eQTLGen	eQTLGen_cis_eQTLs	ENSG00000129933	MAU2	3.27170000000001e-310	T	+
19:19552624:C:T	19	19552624	eQTLGen	eQTLGen_cis_eQTLs	ENSG00000167491	GATAD2A	3.27170000000001e-310	T	-
19:19552624:C:T	19	19552624	eQTLGen	eQTLGen_cis_eQTLs	ENSG00000178093	TSSK6	2.447e-08	T	-
19:19552624:C:T	19	19552624	eQTLGen	eQTLGen_cis_eQTLs	ENSG00000181896	ZNF101	2.5653e-10	T	+
19:19552624:C:T	19	19552624	eQTLGen	eQTLGen_cis_eQTLs	ENSG00000186010	NDUFA13	8.197e-18	T	-
19:19552624:C:T	19	19552624	eQTLGen	eQTLGen_cis_eQTLs	ENSG00000250067	YJEFN3	2.876e-07	T	+
19:19554803:A:G	19	19554803	eQTLGen	eQTLGen_cis_eQTLs	ENSG00000064547	LPAR2	5.1787e-212	G	+
19:19554803:A:G	19	19554803	eQTLGen	eQTLGen_cis_eQTLs	ENSG00000105726	ATP13A1	8.3005e-122	G	-
19:19554803:A:G	19	19554803	eQTLGen	eQTLGen_cis_eQTLs	ENSG00000129933	MAU2	3.27170000000001e-310	G	+
19:19554803:A:G	19	19554803	eQTLGen	eQTLGen_cis_eQTLs	ENSG00000167491	GATAD2A	3.27170000000001e-310	G	-
19:19554803:A:G	19	19554803	eQTLGen	eQTLGen_cis_eQTLs	ENSG00000178093	TSSK6	9.5017e-26	G	-
19:19554803:A:G	19	19554803	eQTLGen	eQTLGen_cis_eQTLs	ENSG00000181896	ZNF101	4.3951e-13	G	+
19:19554803:A:G	19	19554803	eQTLGen	eQTLGen_cis_eQTLs	ENSG00000186010	NDUFA13	8.8318e-33	G	-
19:19554803:A:G	19	19554803	eQTLGen	eQTLGen_cis_eQTLs	ENSG00000250067	YJEFN3	8.5726e-22	G	+
19:19556651:A:G	19	19556651	eQTLGen	eQTLGen_cis_eQTLs	ENSG00000064547	LPAR2	9.0571e-213	G	+
19:19556651:A:G	19	19556651	eQTLGen	eQTLGen_cis_eQTLs	ENSG00000105726	ATP13A1	6.3908e-123	G	-
19:19556651:A:G	19	19556651	eQTLGen	eQTLGen_cis_eQTLs	ENSG00000129933	MAU2	3.27170000000001e-310	G	+
19:19556651:A:G	19	19556651	eQTLGen	eQTLGen_cis_eQTLs	ENSG00000167491	GATAD2A	3.27170000000001e-310	G	-
19:19556651:A:G	19	19556651	eQTLGen	eQTLGen_cis_eQTLs	ENSG00000178093	TSSK6	2.9017e-25	G	-
19:19556651:A:G	19	19556651	eQTLGen	eQTLGen_cis_eQTLs	ENSG00000181896	ZNF101	3.2311e-13	G	+
19:19556651:A:G	19	19556651	eQTLGen	eQTLGen_cis_eQTLs	ENSG00000186010	NDUFA13	8.7264e-33	G	-
19:19556651:A:G	19	19556651	eQTLGen	eQTLGen_cis_eQTLs	ENSG00000250067	YJEFN3	1.8453e-21	G	+
19:19557353:A:G	19	19557353	eQTLGen	eQTLGen_cis_eQTLs	ENSG00000064489	MEF2BNB-MEF2B	4.1247e-06	A	+
19:19557353:A:G	19	19557353	eQTLGen	eQTLGen_cis_eQTLs	ENSG00000064490	RFXANK	2.1785e-38	A	-
19:19557353:A:G	19	19557353	eQTLGen	eQTLGen_cis_eQTLs	ENSG00000105726	ATP13A1	9.2314e-161	A	-
19:19557353:A:G	19	19557353	eQTLGen	eQTLGen_cis_eQTLs	ENSG00000129933	MAU2	3.27170000000001e-310	A	+
[truncated: 2,478 more rows]
