# Supplementary material for: Genome-wide Studies Reveal Genetic Risk Factors for Hepatic Fat Content
Source: Genomics Proteomics Bioinformatics. 2024 Apr 17;22(2):qzae031. doi: 10.1093/gpbjnl/qzae031 (PMC12016563; doi:10.1093/gpbjnl/qzae031)
Supplement: qzae031_Supplementary_Data [file qzae031_supplementary_data.zip › Table S3-done.xlsx]

## Sheet: ST3. FLI_GWAS_in_UKB
Table S3 Independent genetic loci associated with FLI
Note: The table contains the associations of inversed rank transformed FLI with the genetic loci identified at the adjusted genome-wide significance (P < 5 × 10−9) level. Full summary statistics are clumped to r2 > 0.6 as the default by FUMA. uniqID means the unique ID of SNPs consists of chr:position:allele1:allele2 where alleles are alphabetically ordered. rsID means the rsID of the top lead SN…
uniqID	rsID	CHR	POS	Start	End	Non_effect_allele	Effect_allele	MAF	GWAS P	beta	se	NearestGene	Function	CADD	nIndSigSNPs	IndSigSNPs
22:24996582:A:G	rs2330795	22	24996582	24568018	25122290	G	A	0.3668	1.80365e-128	0.0583198	0.00241855	SNRPD3:GGT1	intronic	5.203	31	rs74544550;rs60136931;rs545591444;rs5747734;rs9612733;rs551112756;rs2330795;rs5751902;rs5760493;22:25001348_TATA_T;rs193115664;rs572081495;rs71260826;rs137938257;rs389004;22:25012078_CA_C;22:25016003_TAAA_T;rs55750241;rs11090329;rs8137548;rs4822528;rs131465;rs2070476;rs186765281;rs117239415;rs148246158;rs117038722;rs200426740;rs131464;rs5760580;rs9624565
11:116648917:C:G	rs964184	11	116648917	116508833	117186506	C	G	0.162	8.69905e-119	0.0783376	0.00338068	ZPR1	UTR3	0.203	88	rs117133249;rs7104343;rs117341026;rs541578425;rs75919952;rs116859831;rs1002037;rs150750906;rs57984552;rs11601584;rs2160669;rs10790164;rs79326407;rs568261340;rs236911;rs236913;rs523980;rs480823;rs486394;rs11820504;rs509728;rs486915;rs1145210;rs1628050;rs180360;rs1145188;rs141414463;rs6589563;rs61905084;rs180327;rs1268353;rs2041967;rs1729410;rs6589568;rs1729408;rs12799449;11:116569272_TA_T;rs236797…
16:53806453:A:G	rs56094641	16	53806453	53755177	53877592	A	G	0.4344	4.95238e-111	0.0523468	0.00233798	FTO	intronic	1.247	16	rs1075440;rs2058908;rs1477196;16:53825987_CA_C;rs146120317;rs5816903;rs56094641;16:53807004_TA_T;rs113191842;rs8044769;rs4784323;rs16952522;16:53815706_CTGTT_C;rs73607075;rs12596054;rs6499653
18:57848651:A:G	rs66922415	18	57848651	57676909	58162219	A	G	0.2396	2.89633e-62	0.045091	0.00270774	RP11-795H16.2	intergenic	2.915	47	rs8094577;rs34048086;rs11873303;rs1942866;18:57828536_AT_A;rs72989246;rs117758180;rs9961177;rs141969102;rs148965460;rs9319962;rs11876242;rs66922415;18:57860578_CT_C;rs35922794;rs9947403;rs489693;rs68033110;rs71336378;rs11660783;rs11443390;rs113094141;18:57835314_CT_C;rs577779080;rs79131845;rs58237489;rs9967475;rs75204132;rs59992789;rs67164636;rs55671090;rs56758444;rs80116344;rs112140908;rs1811067…
8:19819328:C:T	rs325	8	19819328	19614541	19974789	T	C	0.1302	2.69831e-59	-0.0615979	0.00379334	LPL	intronic	3.558	37	rs142588427;rs62496684;rs6981571;rs78226669;rs56321069;rs1441778;rs1441771;rs75218485;rs149764042;rs264;rs6998248;rs190118115;rs325;rs15285;rs755002449;8:19836487_AAC_A;rs73600084;rs894210;rs7005359;rs17489539;rs138295898;rs78358410;rs13439782;rs28597716;rs113149294;rs74737417;rs250;rs301;rs9644636;rs7000494;rs528159059;rs7011846;rs276;rs6586891;rs6989064;rs12676079;rs7004747
2:417167:C:T	rs62106258	2	417167	375873	710112	T	C	0.04374	1.5967e-47	-0.0773386	0.00534068	AC105393.1	downstream	16.84	15	rs62106258;rs77165542;rs74495980;rs6757771;rs4854330;rs10188118;rs6731688;rs57965407;rs7564167;rs13029479;rs7574085;rs1320340;rs4854331;rs10180960;rs76847828
7:73029437:C:T	rs33951980	7	73029437	71428960	73114389	C	T	0.1193	2.65942e-46	-0.0487024	0.003409	MLXIPL	intronic	1.24	19	rs10950289;rs550139005;rs7799778;rs138574868;rs35340690;rs42120;rs33951980;rs62466318;7:73045341_CT_C;7:73047677_GT_G;rs6975732;rs13234874;rs4717763;rs42238;7:72840443_CT_C;rs42122;rs113452856;rs35489648;7:73029139_CT_C
14:103566162:A:G	rs7151779	14	103566162	103229696	104324183	G	A	0.2256	2.4803e-44	0.0381778	0.00273344	EXOC3L4	upstream:downstream	8.974	25	rs76327888;rs1190231;14:103397563_GAC_G;rs6575935;rs3818287;rs7142173;rs7144194;rs8009625;rs3993347;rs796074837;14:103333187_AAC_A;rs35382723;14:103552436_TG_T;rs12882976;rs34976218;rs10142200;14:103576803_CG_C;rs7151779;rs201894842;rs55975236;rs57913635;rs744153;rs142169554;rs3759584;rs530971857
2:27730940:C:T	rs1260326	2	27730940	27015610	28502878	C	T	0.4105	9.67096e-44	0.0325556	0.00234725	GCKR	exonic	13.22	17	rs7573066;rs71441063;rs12998770;rs937813;rs756795959;rs1260326;2:27739880_CT_C;rs4665985;rs67798437;rs113160276;rs60553414;rs1275504;rs6716850;rs9678013;rs80051818;rs535914125;rs1728918
1:63047987:C:T	rs11207994	1	63047987	62488918	63353430	C	T	0.3012	1.34022e-35	-0.0299136	0.00240204	DOCK7	intronic	0.663	18	rs12140153;rs41300331;rs1013293;rs11207994;rs746077597;rs10789121;1:63130453_TA_T;1:63134595_CA_C;rs912540;1:63149883_TA_T;1:63183414_CCA_C;rs2149116;rs11208009;rs35332757;rs7528706;rs55853774;rs536629310;1:63045366_GA_G
16:29994922:C:T	rs3814883	16	29994922	29809673	31157692	C	T	0.4602	7.19534e-35	0.0284346	0.00230827	TAOK2	exonic	5.488	38	rs9932653;rs12917712;rs4500754;rs3814883;16:30028599_CA_C;16:30029283_GA_G;rs142032045;rs7193065;rs11150582;rs775400785;rs555977299;rs796582828;rs56079926;rs202187933;rs55732507;rs12931792;rs7202066;rs537412489;rs779467482;rs35566440;rs72798148;rs12932403;rs7184288;rs528176979;rs56357065;rs6565191;rs767716622;rs62057232;rs4243232;16:30521374_AT_A;rs3751847;rs111869972;rs71383767;rs144197331;rs676…
8:126500031:C:G	rs28601761	8	126500031	126447308	126518027	C	G	0.4076	1.59832e-34	-0.0291305	0.00237721	RP11-136O12.2	ncRNA_intronic	13.83	14	rs28601761;rs574633917;8:126504383_CCACCAT_C;rs2980888;8:126511216_GA_G;rs2385114;rs4871598;rs10808545;rs2980885;rs2980884;rs2001846;rs6988140;rs201123548;8:126490499_TA_T
11:27695464:A:G	rs11030108	11	27695464	27455582	27748493	G	A	0.2913	3.11196e-34	0.0299125	0.00245186	BDNF-AS:BDNF	ncRNA_intronic	2.271	20	11:27601980_AT_A;rs12807253;11:27637897_GA_G;rs4347344;rs6265;rs370192211;rs11030024;rs150905643;rs550795609;rs11030108;rs72881230;11:27716133_CT_C;rs36137816;rs76324918;rs80083564;rs12288512;rs4514364;rs11030026;rs11030067;11:27670231_CT_C
1:177889025:A:C	rs539515	1	177889025	177770097	177978859	A	C	0.1839	1.54438e-33	0.0341106	0.00282636	SEC16B	intergenic	3.337	15	rs943764;rs1359940;1:177890130_CT_C;rs575908;rs2902210;rs1336783;rs6667752;rs12736514;rs12140681;rs539515;rs490544;rs684227;rs10798585;rs2902211;rs12135579
15:60894965:C:T	rs340029	15	60894965	60855200	60983676	T	C	0.3897	2.40893e-32	-0.0280321	0.00236747	RP11-219B17.1:RORA	ncRNA_intronic	2.552	17	rs150952015;rs12591786;15:60904860_GTTTTTTTTTT_G;rs72748771;rs17303097;rs10851685;rs340029;rs8030660;rs339993;rs542275787;rs8040067;rs1834336;15:60945497_CGT_C;15:60948715_CT_C;rs11071542;15:60887231_GT_G;15:60889830_TAC_T
17:65854602:C:T	rs55931203	17	65854602	65763871	66164918	C	T	0.1998	2.36766e-31	0.0351644	0.0030191	BPTF	intronic	2.406	16	rs55931203;rs4468667;17:65983366_CA_C;rs75772932;rs528122514;rs7225959;rs782612962;rs9674669;rs576291967;rs73338779;rs59145075;rs67007480;rs758807915;rs9900961;rs72631329;rs9902223
19:45412079:C:T	rs7412	19	45412079	45295886	45436657	C	T	0.06262	1.51333e-25	0.0438816	0.00420043	APOE	exonic	25.1	10	rs7412;rs75627662;rs113345881;rs112450640;rs61679753;rs584007;rs5112;rs200738418;rs405509;rs440446
3:136020541:C:T	rs1711171	3	136020541	135625498	136677064	C	T	0.2445	1.71501e-24	-0.0271635	0.00265942	PCCB	intronic	1.589	19	rs1711171;3:136149468_TA_T;rs1394094;rs9883916;rs9858457;3:136314518_CAATAAATA_C;rs76921464;rs370213063;rs62410363;rs6773440;rs148874568;rs28669017;3:135900763_AAAAT_A;rs35087366;3:136134855_CT_C;rs369352408;rs35837273;rs766706996;rs370148911
12:121424861:A:G	rs7310409	12	121424861	121096987	121717956	G	A	0.4155	9.95448e-24	-0.0237702	0.00236706	HNF1A	intronic	2.008	21	rs2393802;rs7966322;rs2393792;rs1169303;rs1169307;rs77289077;rs7310409;rs773944302;rs3213545;rs1185889;rs1179996;rs541619;12:121115227_TCTCA_T;12:121361103_CTTT_C;rs776497260;12:121386121_AG_A;rs11433243;rs548921462;rs1169288;rs1169286;rs11615578
3:170727739:A:T	rs5402	3	170727739	170556719	170768396	T	A	0.1352	1.28518e-23	0.035756	0.00356958	SLC2A2	intronic	0.277	8	rs5402;rs73169739;rs11710201;rs2271998;rs57014745;rs201597518;rs73879242;rs8192675
6:50816887:G:T	rs72892910	6	50816887	50491551	51030490	G	T	0.173	3.39577e-22	0.0296657	0.00306216	TFAP2B	intergenic	1.373	15	rs72892910;rs375559122;rs201800109;rs72891726;rs34991192;rs546979;rs17540418;rs1325033;rs12527048;rs62405419;rs768910124;rs2635727;rs367568523;rs78648104;rs12195557
2:59330227:A:G	rs6739755	2	59330227	58760169	59337008	G	A	0.3777	1.79869e-21	0.0224027	0.0023542	LINC01122	intergenic	2.18	12	rs4671328;rs6741951;rs6545700;2:58812931_TTA_T;rs547027584;rs541773531;rs62142297;rs1014291;rs17049738;rs6739755;rs6753852;rs56790858
1:201801384:C:CTT	rs11450190	1	201801384	201767736	201887457	C	CTT	0.3002	1.27574e-20	0.0227219	0.00244053	IPO9	intronic	0.647	5	rs11450190;1:201879402_ATTT_A;rs141803179;rs2644123;rs2820292
11:61600342:A:C	rs174574	11	61600342	61542006	61656117	C	A	0.3618	1.58807e-20	0.0223232	0.00240372	FADS2	intronic	4.346	5	rs174574;rs2727271;rs174591;11:61625723_CA_C;rs174570
22:18463266:A:G	rs9605473	22	18463266	18395241	18491589	A	G	0.2763	2.59812e-20	-0.0248043	0.00268609	MICAL3	intronic	7.176	7	rs9605473;rs9605487;rs5992959;rs9617650;rs2083882;rs5746498;rs5013013
7:75144595:C:T	rs794379	7	75144595	74027839	75196531	T	C	0.4443	3.73358e-20	-0.0214149	0.00232886	PMS2P3	ncRNA_intronic	2.048	11	rs800997;rs6955671;rs7795282;rs707404;rs794379;rs1562877;rs1167805;rs587714800;rs118130327;rs55635644;7:75142966_AT_A
1:230301811:G:T	rs11122450	1	230301811	230278291	230309619	G	T	0.3907	3.32812e-19	0.0211256	0.00235848	GALNT2	intronic	4.537	3	rs11122450;rs4846910;rs11122449
2:25158008:C:T	rs713586	2	25158008	25075281	25451789	T	C	0.4702	5.06899e-19	0.0204221	0.00229185	DNAJC27	intergenic	0.236	16	rs713586;rs28445639;rs368027631;rs564667;rs10196507;rs13401333;rs934778;2:25078059_TC_T;rs755204940;rs11433494;rs10172886;rs144916872;rs11417831;rs4558547;rs4303677;2:25322739_TA_T
16:28586127:C:T	rs7193402	16	28586127	28299132	29001460	T	C	0.3171	7.07136e-19	0.0207925	0.00234315	CCDC101	intronic	5.292	20	rs7193402;rs11648192;rs750155;rs560041905;16:28708452_ATTT_A;rs398502;rs200503856;16:28828643_CT_C;rs369989480;16:28863596_CAT_C;rs2904880;rs9939450;rs2055390;rs545943172;rs555978476;rs35280834;rs201313097;16:28515908_CT_C;16:28553025_CAA_C;rs2607006
13:31012904:C:T	rs1928496	13	31012904	30989792	31045085	T	C	0.2734	8.02153e-19	-0.0232072	0.0026194	UBE2L5P	intergenic	3.293	3	rs1928496;rs67455627;rs4769036
8:73440371:G:T	rs35957544	8	73440371	73426274	73499301	T	G	0.4304	1.69634e-18	0.0204233	0.00232722	KCNB2	intergenic	0.299	7	rs35957544;rs12679106;rs6472696;8:73474011_TGG_T;rs1542709;rs10504539;rs349369
5:55860907:G:GC	5:55860907_GC_G	5	55860907	55839876	55876283	GC	G	0.174	4.06699e-18	0.0255551	0.00294518	AC022431.2	intronic	19.72	3	5:55860907_GC_G;rs13179413;rs71624138
19:18326222:C:T	rs4808762	19	18326222	18207211	19805771	T	C	0.2863	4.11388e-18	0.0219398	0.00252891	AC068499.10:PDE4C	ncRNA_intronic	2.792	15	rs4808762;19:18359678_CA_C;rs11666808;rs34703187;rs112054848;rs273505;rs554853027;rs113230003;rs11881338;rs77991031;rs8112818;rs58542926;rs2965185;rs58434384;rs143333049
5:75003678:C:T	rs2307111	5	75003678	74354422	75143624	T	C	0.3956	5.24487e-18	-0.0203173	0.00234939	POC5	exonic	15.77	7	rs2307111;rs10056543;rs34563861;rs13356670;rs767676;rs34341;rs34345
4:146821410:A:C	rs4835265	4	146821410	146748044	146821410	C	A	0.161	5.98483e-18	0.0271273	0.00314234	ZNF827	intronic	10.53	2	rs4835265;rs28497499
16:69720803:G:GTAAA	rs10694251	16	69720803	69547741	70112729	GTAAA	G	0.4225	1.18981e-17	-0.0200851	0.00234806	NFAT5	intronic	0.84	8	rs10694251;rs113441031;rs8057620;16:69904201_CT_C;rs11075747;rs111837947;rs904808;rs62052820
18:56095378:G:T	rs4940691	18	56095378	56079432	56149048	G	T	0.2147	1.43435e-17	0.024346	0.00285339	RP11-1151B14.2	intergenic	2.903	8	rs4940691;rs56316255;rs772100062;rs60575556;rs3826591;rs5825283;rs5825284;rs72944853
5:87703384:G:GA	5:87703384_GA_G	5	87703384	87440497	88093681	GA	G	0.2783	1.94101e-17	-0.0246654	0.00290274	TMEM161B-AS1	ncRNA_intronic	1.479	12	5:87703384_GA_G;5:87767158_GTA_G;rs6452793;rs369319062;rs1422192;rs571054239;rs2161228;rs41352752;rs1422189;rs10070734;rs35267052;rs76564347
6:40369081:C:T	rs34045288	6	40369081	40347895	40397469	C	T	0.3201	3.69574e-17	0.0204644	0.00242983	LRFN2	intronic	2.244	6	rs34045288;rs34728916;rs12173741;rs2033531;6:40357125_GT_G;rs2436726
4:45165650:A:ATTC	4:45165650_ATTC_A	4	45165650	45165650	45187622	ATTC	A	0.4165	4.07052e-17	0.0197331	0.00234615	RP11-362I1.1	intergenic	1.204	1	4:45165650_ATTC_A
19:47569003:A:G	rs3810291	19	47569003	47542060	47623080	A	G	0.337	1.30855e-16	-0.0202714	0.00245037	ZC3H4	UTR3	2.05	4	rs3810291;rs4577206;rs59753865;rs11083858
1:16505320:A:G	rs1497406	1	16505320	16497272	16731510	G	A	0.4344	1.83332e-16	-0.0191098	0.00232126	RP11-276H7.3	intergenic	15.16	5	rs1497406;rs59943288;rs796942664;rs12024558;rs6661454
10:99772885:A:G	rs522110	10	99772885	99694970	99798234	G	A	0.4394	2.20612e-16	-0.0189916	0.00231314	CRTAC1	intronic	3.514	3	rs522110;rs10883027;rs579794
3:185826740:G:T	rs869400	3	185826740	185729753	185847441	G	T	0.1859	6.18512e-16	-0.0240308	0.00297204	ETV5:DGKG	UTR5	19.12	5	rs869400;rs9825254;rs7631721;rs4686728;rs4077189
17:1835482:C:T	rs4790841	17	1835482	1820080	1859542	C	T	0.1541	6.38873e-16	-0.0257938	0.00319164	RTN4RL1	intergenic	0.149	2	rs4790841;rs112655137
17:34866546:C:T	rs2306593	17	34866546	34825861	34961772	C	T	0.4881	1.34123e-15	-0.018397	0.00230229	MYO19	intronic	1.148	2	rs2306593;rs12936319
2:205375909:A:C	rs4482463	2	205375909	205362820	205466372	A	C	0.08052	1.90439e-15	0.0346654	0.00436184	AC016903.2	intergenic	16.33	3	rs4482463;rs6743255;rs767348225
11:43697159:T:TA	11:43697159_TA_T	11	43697159	43599791	43878534	TA	T	0.3618	1.93248e-15	0.0203338	0.00255913	HSD17B12	intergenic	8.596	6	11:43697159_TA_T;rs11037563;rs762827045;rs57635800;11:43610651_GA_G;rs2625387
4:140863365:A:C	rs57800857	4	140863365	140840963	140940097	A	C	0.3429	2.0565e-15	-0.0190764	0.00240321	MAML3	intronic	1.308	2	rs57800857;rs56375099
18:21103909:C:T	rs891387	18	21103909	20866546	21165409	C	T	0.4732	2.36961e-15	0.0181727	0.00229444	C18orf8:NPC1	intronic	0.298	4	rs891387;rs111376551;rs7231186;rs1788820
9:28414625:C:T	rs17770336	9	28414625	28410683	28488365	C	T	0.3022	2.80194e-15	0.0193271	0.00244665	LINGO2	intronic	2.565	2	rs17770336;rs10812823
19:8429323:A:G	rs116843064	19	8429323	8429323	8627569	G	A	0.02584	3.36418e-15	-0.0656317	0.00833249	ANGPTL4	exonic	33	2	rs116843064;19:8596372_ACAG_A
19:46182304:A:T	rs10423928	19	46182304	46179043	46202172	T	A	0.2137	4.56566e-15	-0.022686	0.00289424	GIPR	intronic	5.832	1	rs10423928
8:116671848:A:G	rs4876611	8	116671848	116515429	116869477	G	A	0.2386	6.46698e-15	-0.0198898	0.00255177	TRPS1	intronic	1.18	4	rs4876611;rs2736208;rs2737218;rs17716502
6:108888593:C:G	rs2253310	6	108888593	108861264	109020332	G	C	0.4334	7.40461e-15	-0.0184764	0.00237566	FOXO3	intronic	3.251	3	rs2253310;rs473268;rs1536057
7:25965759:A:G	rs7786102	7	25965759	25940580	26286936	A	G	0.2714	7.61625e-15	0.0198251	0.00255025	CTD-2227E11.1	intergenic	2.094	5	rs7786102;rs56001710;rs4719841;rs2391211;rs73095715
14:79940130:T:TAGGAGTTTTTCCAGATCATTAGCCACTTATACGGAG	14:79940130_TAGGAGTTTTTCCAGATCATTAGCCACTTATACGGAG_T	14	79940130	79833494	79977173	TAGGAGTTTTTCCAGATCATTAGCCACTTATACGGAG	T	0.2068	7.87581e-15	0.0246457	0.00317208	NRXN3	intronic	18.29	3	14:79940130_TAGGAGTTTTTCCAGATCATTAGCCACTTATACGGAG_T;rs8022132;rs7141420
1:72764289:C:T	rs2815757	1	72764289	72628347	72949290	T	C	0.175	9.04247e-15	-0.0225359	0.00290709	RPL31P12	intergenic	2.778	2	rs2815757;rs2815752
4:3241845:C:T	rs362307	4	3241845	2850142	3461750	C	T	0.06262	1.07252e-14	0.0342204	0.00442676	HTT	UTR3	1.174	14	rs71597207;4:3281511_CA_C;rs3135063;rs373862551;rs2798297;rs553915801;rs362307;rs10012797;rs28548185;rs3748034;rs626038;rs59950280;rs13137747;rs13108218
10:22036917:T:TC	10:22036917_TC_T	10	22036917	21771398	22288132	T	TC	0.325	1.12112e-14	0.0194603	0.00251922	MLLT10	intergenic	3.139	4	10:22036917_TC_T;rs12268489;10:21866390_GT_G;rs35043348
17:40698075:A:G	rs591939	17	40698075	40569439	40824834	A	G	0.2356	1.30032e-14	0.0204396	0.0026525	RP11-400F19.8	ncRNA_intronic	12.77	2	rs591939;rs12937081
1:98498898:A:C	rs1782815	1	98498898	98298371	98562260	A	C	0.168	2.08313e-14	0.0235603	0.00308164	MIR137HG	ncRNA_intronic	1.784	4	rs1782815;rs1198575;rs4399192;rs112555829
21:46488959:A:G	rs76040172	21	46488959	46487730	46646005	G	A	0.04672	3.65533e-14	-0.0386038	0.00509776	SSR4P1	intergenic	5.552	2	rs76040172;rs394608
1:155120012:A:G	rs10157801	1	155120012	155040737	155149718	A	G	0.4076	4.892e-14	-0.0175835	0.00233365	HMGN2P18	intergenic	0.948	3	rs10157801;rs4590664;rs4845708
12:50263148:A:G	rs7132908	12	50263148	50240304	50285780	G	A	0.3569	5.26313e-14	0.0177532	0.00235916	FAIM2	UTR3	19.54	2	rs7132908;rs10875982
19:30286450:G:GA	rs569541320	19	30286450	30265235	30328753	G	GA	0.3022	6.23185e-14	0.0188117	0.00250718	CCNE1	intergenic	1.555	2	rs569541320;rs34331990
19:4067314:C:T	rs188955288	19	4067314	4006433	4083916	C	T	0.1899	7.15579e-14	-0.0223301	0.00298333	ZBTB7A	upstream	18.13	4	rs188955288;rs554265748;rs59208569;rs142143832
1:39562627:C:T	rs112566467	1	39562627	39551488	40088043	C	T	0.2028	7.8689e-14	0.0211913	0.00283591	MACF1	intronic	1.945	8	rs112566467;rs2455648;rs111411108;rs774147821;rs61779305;rs61779330;rs58302493;rs2695319
20:51199808:T:TTTTG	rs144037090	20	51199808	50912495	51263833	T	TTTTG	0.1879	9.1052e-14	-0.0221436	0.00297099	RP4-723E3.1	ncRNA_intronic	0.651	5	rs144037090;rs6126626;20:50980476_GC_G;rs6021948;20:51170635_TATA_T
15:68116400:A:C	rs28675295	15	68116400	67680209	68202469	C	A	0.2326	1.47239e-13	-0.0203356	0.00275191	SKOR1	intronic	13.8	3	rs28675295;rs12439895;rs10153031
4:20213428:A:T	rs149806890	4	20213428	20089011	20239663	T	A	0.1809	1.782e-13	0.0286581	0.00389154	SLIT2	intergenic	0.36	6	rs149806890;rs4642249;rs4273470;rs13129836;rs6849518;rs544200874
6:34689725:A:ATT	rs34265539	6	34689725	34548206	34832661	ATT	A	0.3608	2.16033e-13	0.0180337	0.00245742	RP11-140K17.2	intergenic	2.501	4	rs34265539;rs9380456;rs6940215;rs150500834
4:25355782:A:AAAG	4:25355782_AAAG_A	4	25355782	25342606	25408838	AAAG	A	0.1889	2.17287e-13	-0.021063	0.00287051	ZCCHC4	intronic	7.197	1	4:25355782_AAAG_A
16:4014282:C:G	rs2238435	16	4014282	4013467	4024128	G	C	0.3857	2.29458e-13	-0.0173512	0.00236701	ADCY9	UTR3	0.042	1	rs2238435
11:13361524:C:T	rs6486122	11	13361524	13267384	13370535	T	C	0.2962	2.33245e-13	-0.0181729	0.00247985	ARNTL	intronic	4.373	4	rs6486122;rs11022733;rs72867447;rs11824092
15:99222509:A:G	rs56803094	15	99222509	99209294	99242675	A	G	0.2018	2.46453e-13	-0.0201386	0.00275086	IGF1R	intronic	1.691	3	rs56803094;rs12591071;rs75422555
12:56497903:C:T	rs3759094	12	56497903	56368708	56508409	C	T	0.339	3.00427e-13	-0.0177571	0.00243441	RP11-603J24.9	intronic	10.49	2	rs3759094;rs3741499
1:47670525:C:T	rs12144626	1	47670525	47648377	47708112	C	T	0.4016	3.40326e-13	0.0170358	0.00234091	TAL1	intergenic	2.941	2	rs12144626;rs11211476
6:26159356:A:G	rs2183947	6	26159356	26145158	26338697	G	A	0.2157	3.4843e-13	-0.0201123	0.00276487	HIST1H2BD	intronic	0.817	4	rs2183947;rs806794;rs806790;rs2893843
6:53901329:A:G	rs4715438	6	53901329	53899341	54071413	G	A	0.3211	3.95144e-13	0.0182341	0.00251255	MLIP:MLIP-AS1	ncRNA_intronic	3.327	2	rs4715438;rs1407239
1:156049877:C:T	rs61813324	1	156049877	156016868	156049877	C	T	0.1302	4.42199e-13	0.0249735	0.00344843	MEX3A	intronic	11.72	2	rs61813324;rs74593044
3:131761203:A:AT	rs772189873	3	131761203	131447660	131827591	AT	A	0.2962	9.04635e-13	0.0176764	0.00247419	CPNE4	intronic	0.005	5	rs111809804;rs1225056;rs1849509;rs772189873;rs7635592
2:230627955:C:T	rs35882248	2	230627955	230576208	230850615	C	T	0.3509	9.79036e-13	0.0176378	0.00247256	TRIP12	downstream	0.888	2	rs35882248;rs759171552
1:110147321:C:T	rs17024258	1	110147321	110078255	110216436	C	T	0.0338	1.24287e-12	0.0515095	0.00725432	GNAT2	intronic	0.287	1	rs17024258
2:175170792:A:G	rs13017832	2	175170792	174930016	175241566	G	A	0.3539	1.57127e-12	-0.0168193	0.00237963	HNRNPA1P39	intergenic	1.691	4	rs199536998;rs13017832;rs12992995;rs72917533
2:171596129:A:G	rs10182067	2	171596129	171570488	171661486	A	G	0.3529	1.6542e-12	0.016985	0.0024055	AC007405.4	ncRNA_intronic	0.946	2	rs10182067;rs7608274
1:49997674:C:T	rs1167309	1	49997674	49433003	50591851	T	C	0.3032	1.8988e-12	0.0173617	0.00246554	AGBL4	intronic	5.847	3	rs1167309;rs1474910;rs111878788
3:49920571:C:T	rs9843653	3	49920571	49734229	50209053	C	T	0.492	2.13142e-12	-0.0161455	0.0022981	MST1R	intergenic	0.071	4	rs9843653;rs771639420;rs796623870;rs1046953
14:94023972:A:G	rs6575340	14	94023972	93699003	94192032	A	G	0.3767	4.14072e-12	-0.0166172	0.00239707	UNC79	intronic	1.022	7	rs6575340;rs28671107;rs752691729;rs36026484;14:93700888_CT_C;14:93783709_CT_C;rs4900184
11:30430332:C:G	rs7942037	11	30430332	30214914	30432220	G	C	0.3539	4.26887e-12	-0.0165389	0.00238725	MPPED2	intronic	0.573	3	rs7942037;rs79028439;rs1765133
7:99023461:A:G	rs2404324	7	99023461	98921600	99340049	A	G	0.167	4.55332e-12	-0.0219733	0.00317586	PTCD1:ATP5J2-PTCD1	intronic	1.496	2	rs2404324;rs13243267
10:34000712:A:G	rs75888368	10	34000712	33949897	34094589	G	A	0.08151	4.58801e-12	0.0287205	0.0041517	RP13-259N13.2	intergenic	1.485	5	rs75888368;rs113378091;rs34200680;rs16934748;10:34074523_GA_G
8:30863938:C:T	rs10954772	8	30863938	30835535	30863938	C	T	0.2952	5.6296e-12	0.0172787	0.00250826	PURG	intronic	2.252	1	rs10954772
3:62459819:A:C	rs76824303	3	62459819	62459819	62492172	A	C	0.1054	6.29499e-12	-0.0277772	0.0040416	CADPS	intronic	10.46	3	rs76824303;rs1452074;rs6774533
9:92202495:C:T	rs10797119	9	92202495	92126375	92225483	C	T	0.4642	7.70162e-12	-0.0159133	0.00232515	GADD45G	intergenic	0.221	4	rs10797119;rs34099523;rs12236183;rs7869923
1:32197257:A:G	rs3766823	1	32197257	32168381	32221913	G	A	0.159	1.03691e-11	0.0206936	0.0030426	BAI2	intronic	4.327	1	rs3766823
12:24060075:C:G	rs10842240	12	24060075	23986029	24101155	G	C	0.1342	1.11757e-11	0.0244725	0.00360394	SOX5	intronic	2.37	4	rs10842240;rs4517619;rs11047132;12:24049648_TA_T
11:8690718:C:T	rs11042030	11	8690718	8440969	8694830	T	C	0.3151	1.15419e-11	-0.0175041	0.0025795	TRIM66	intronic	0.349	1	rs11042030
15:57278634:G:GTTGA	15:57278634_GTTGA_G	15	57278634	56812111	57579746	GTTGA	G	0.06262	1.18507e-11	0.0301607	0.00444716	TCF12	intronic	19.12	3	15:57278634_GTTGA_G;rs72744945;rs150460588
2:227133527:A:T	rs2396316	2	227133527	227020653	227181683	T	A	0.3748	1.4377e-11	-0.0163365	0.00241877	AC068138.1	intergenic	0.684	3	rs2396316;rs7578326;rs2943637
11:47669861:A:G	rs113211479	11	47669861	47372377	47946836	G	A	0.4225	1.71171e-11	0.0165994	0.00246695	MTCH2	intergenic	1.679	2	rs113211479;rs774919143
13:54107352:A:G	rs9568867	13	54107352	54064981	54828457	G	A	0.1113	1.83354e-11	0.0233398	0.00347386	AL450423.1	intergenic	2.27	3	rs9568867;rs1379828;rs9536637
14:29690513:C:T	rs2180454	14	29690513	29655318	29777492	C	T	0.2406	2.26076e-11	-0.01829	0.00273471	RP11-562L8.1	intergenic	2.885	2	rs2180454;rs117962481
1:209519772:C:G	rs4844809	1	209519772	209426850	209563863	G	C	0.1431	2.4784e-11	0.0226388	0.00339177	RP11-372M18.1	intergenic	0.451	4	rs4844809;rs55717527;rs5780512;rs937874
2:67838685:C:G	rs2861690	2	67838685	67782275	67865965	C	G	0.3887	2.51669e-11	-0.0156949	0.00235222	AC010987.5	ncRNA_intronic	0.278	2	rs2861690;rs2861692
7:150645534:G:T	rs1805123	7	150645534	150600845	150690079	T	G	0.2535	2.55856e-11	-0.0177649	0.00266342	KCNH2	exonic	19.17	2	rs1805123;rs10236214
7:116417848:C:G	rs11770163	7	116417848	116356076	116571847	G	C	0.3191	3.33522e-11	0.0162144	0.00244526	MET	intronic	19.59	2	rs11770163;rs41749
2:100821375:A:ATT	2:100821375_ATT_A	2	100821375	100732446	100986964	ATT	A	0.4066	3.44752e-11	-0.0166935	0.00251937	LINC01104	intergenic	0.502	4	2:100821375_ATT_A;rs4851283;rs6722241;rs11689199
2:228983984:A:G	rs67681818	2	228983984	228971784	229017931	G	A	0.339	3.60898e-11	0.0160409	0.00242335	SPHKAP	intronic	5.794	1	rs67681818
6:97947755:C:G	rs10499014	6	97947755	97752104	98546547	C	G	0.2664	3.81643e-11	-0.0173671	0.00262699	RP3-418C23.2	intergenic	5.628	3	rs10499014;rs67770195;rs3004179
12:108433267:C:CT	rs201875581	12	108433267	108267858	108468142	C	CT	0.166	3.97321e-11	-0.0225992	0.00342149	WSCD2	intergenic	1.647	2	rs201875581;rs73193736
18:53335512:A:T	rs11659764	18	53335512	53170871	53450864	T	A	0.04473	3.97322e-11	-0.0339946	0.00514674	TCF4	intergenic	0.012	2	rs11659764;rs613872
6:154333183:C:T	rs9478496	6	154333183	154272906	154406051	T	C	0.165	4.15468e-11	0.0205376	0.00311248	OPRM1	intronic	0.424	3	rs9478496;rs6936615;rs1557101
4:103188709:C:T	rs13107325	4	103188709	103001649	103198082	C	T	0.07952	4.54014e-11	0.028801	0.00437354	SLC39A8	exonic	23.1	2	rs13107325;rs6855246
12:72179446:C:T	rs61754230	12	72179446	72179446	72179446	C	T	0.0169	4.92049e-11	0.0540492	0.00822251	RAB21	exonic	29.1	1	rs61754230
3:9498519:A:G	rs112380819	3	9498519	9497349	9530195	G	A	0.08847	5.40204e-11	0.024927	0.00380019	SETD5	intronic	4.706	1	rs112380819
11:122533908:C:T	rs60494825	11	122533908	122500846	122553836	T	C	0.3797	5.61697e-11	0.015585	0.00237809	UBASH3B	intronic	1.956	2	rs60494825;rs12421055
15:58722590:G:GC	rs35980001	15	58722590	58671721	58741891	G	GC	0.2008	5.75983e-11	0.0185655	0.00283449	ALDH1A2:LIPC	intronic	2.683	2	15:58679807_CAGA_C;rs35980001
7:113028634:A:T	rs2396625	7	113028634	112972483	113035833	T	A	0.4006	6.27719e-11	-0.0153929	0.00235474	RP11-703P11.1	intergenic	6.422	1	rs2396625
3:173119768:A:G	rs686998	3	173119768	173044559	173127808	G	A	0.4732	6.83208e-11	-0.0150187	0.00230196	NLGN1	intronic	5.025	1	rs686998
15:73085815:C:T	rs8030477	15	73085815	72970111	73106615	T	C	0.3032	6.85423e-11	-0.0159929	0.00245147	ADPGK-AS1	ncRNA_intronic	0.114	2	rs8030477;rs11072384
1:96940119:A:G	rs2181375	1	96940119	96883812	96972973	G	A	0.4105	6.90416e-11	-0.0152588	0.00233933	EEF1A1P11	intergenic	3.317	1	rs2181375
1:80794351:C:T	rs72673689	1	80794351	80784642	80871734	C	T	0.2972	7.04987e-11	0.0163157	0.00250257	AL606519.1	downstream	0.227	1	rs72673689
2:50690033:A:T	rs11676290	2	50690033	50689260	50759450	A	T	0.4006	7.12363e-11	0.0150992	0.00231653	NRXN1	intronic	6.88	3	rs11676290;rs17536077;2:50759450_AT_A
9:134946074:A:ATATCTGCCTGGGGC	9:134946074_ATATCTGCCTGGGGC_A	9	134946074	134802170	134946805	A	ATATCTGCCTGGGGC	0.3161	7.68433e-11	0.0160643	0.00246891	MED27:RP11-32B11.2	ncRNA_intronic	NA	1	9:134946074_ATATCTGCCTGGGGC_A
13:58631935:C:T	rs7998206	13	58631935	58251987	58693112	T	C	0.2038	7.70226e-11	-0.0177843	0.00273339	RNA5SP30	intergenic	14.38	2	rs7998206;rs4884285
12:69726850:C:T	rs317688	12	69726850	69622084	69792102	C	T	0.2684	7.70858e-11	0.0171446	0.00263513	LYZ	intergenic	3.803	1	rs317688
16:2160503:G:T	rs71385734	16	2160503	2136624	2200622	T	G	0.167	7.76907e-11	-0.0201707	0.00310079	PKD1	exonic	15.78	2	rs71385734;rs1610902
8:18272377:C:T	rs4921913	8	18272377	18255410	18291590	T	C	0.2435	1.00774e-10	0.0178676	0.00276341	NAT2	intergenic	5.707	1	rs4921913
11:134421045:A:G	rs145633185	11	134421045	134409317	134527911	G	A	0.1332	1.07622e-10	-0.0225057	0.0034861	AP004550.1	intergenic	0.6	2	rs145633185;rs61908871
5:132375335:C:T	rs62381945	5	132375335	132151071	132445760	T	C	0.2336	1.09532e-10	-0.0174367	0.00270204	HSPA4	intergenic	1.503	4	rs62381945;5:132409975_CT_C;rs72801474;rs60810048
8:27167942:C:T	rs17446091	8	27167942	27119941	27261138	T	C	0.2048	1.12224e-10	0.0185729	0.00287974	TRIM35	intronic	6.181	2	rs17446091;rs117176448
17:47135875:A:G	rs68085814	17	47135875	47048961	47145848	G	A	0.2575	1.13693e-10	-0.0161924	0.00251141	IGF2BP1	intergenic	1.658	3	rs68085814;rs4794008;rs35895680
5:107478679:T:TATAATA	rs10623997	5	107478679	107348180	107747447	T	TATAATA	0.2584	1.2083e-10	-0.0184929	0.00287234	FBXL17	intronic	1.065	2	rs10623997;rs149457
11:65884800:C:T	rs527737	11	65884800	65594324	66060546	T	C	0.4195	1.2639e-10	0.0149805	0.00232925	PACS1	intronic	1.687	4	rs654638;rs527737;rs4073582;rs10791845
3:61264543:T:TG	rs148535477	3	61264543	61187422	61271821	T	TG	0.163	1.28845e-10	-0.0199909	0.00310972	FHIT	intergenic	4.904	1	rs148535477
15:73632869:C:T	rs512943	15	73632869	73628847	73687743	C	T	0.07555	1.32478e-10	-0.0267663	0.00416642	HCN4:RP11-272D12.1	ncRNA_intronic	0.056	1	rs512943
11:118937291:A:G	rs5029340	11	118937291	118194647	118958869	A	G	0.4105	1.37372e-10	0.0152555	0.00237669	RP11-110I1.13	upstream:downstream	1.749	3	rs1064939;rs5029340;rs141949189
2:105928904:A:T	rs114792668	2	105928904	105915711	105994827	A	T	0.01889	1.43508e-10	-0.0517913	0.00807709	TGFBRAP1	intronic	2.054	2	rs114792668;rs28545614
12:16427314:A:G	rs1799507	12	16427314	16425160	16474407	G	A	0.1551	1.82676e-10	0.020894	0.00327737	SLC15A5	intronic	0.237	1	rs1799507
13:112220208:C:T	rs9522276	13	112220208	112188236	112245769	C	T	0.4264	1.83777e-10	0.0148306	0.00232661	RP11-65D24.2	intergenic	2.575	3	rs9522276;rs6492374;rs2528787
1:33234128:A:G	rs3737992	1	33234128	33225668	33440811	G	A	0.1849	1.88442e-10	-0.019533	0.00306618	KIAA1522	intronic	0.234	3	rs3737992;1:33296680_C_CA;rs472701
3:94038085:C:G	rs1454687	3	94038085	93883640	94091416	G	C	0.4523	1.92085e-10	0.014595	0.00229209	ARMC10P1	intergenic	1.146	1	rs1454687
7:103445791:A:C	rs39329	7	103445791	103426115	103449682	C	A	0.3618	2.47827e-10	-0.0154398	0.00243979	RELN	intronic	5.212	1	rs39329
1:1553498:A:G	rs28546565	1	1553498	1523600	1606530	G	A	0.3549	2.76372e-10	-0.0150452	0.00238378	MIB2	intronic	2.502	2	rs28546565;rs79113395
1:46093869:G:T	rs114265929	1	46093869	45800033	46595615	T	G	0.03181	2.80305e-10	-0.0364705	0.00578044	GPBP1L1	UTR3	21.9	2	rs114265929;rs811485
16:82872628:C:G	rs7206608	16	82872628	82866188	82895079	C	G	0.3131	2.95504e-10	0.0154758	0.00245603	CDH13	intronic	1.48	1	rs7206608
14:25930988:A:C	rs8015400	14	25930988	25927298	25994917	A	C	0.3479	3.15146e-10	-0.0154516	0.0024561	RP11-388G3.1	intergenic	2.345	1	rs8015400
6:33461779:A:G	rs35881303	6	33461779	33203908	33538865	G	A	0.3718	3.22509e-10	0.0146906	0.00233645	ZBTB9	intergenic	11.69	3	rs9277990;rs11757081;rs35881303
19:49206674:A:G	rs601338	19	49206674	49168942	49250239	A	G	0.4414	3.52418e-10	-0.0144253	0.00229931	FUT2	exonic	52	1	rs601338
4:26050450:A:AC	4:26050450_AC_A	4	26050450	26009022	26081817	AC	A	0.1799	3.63609e-10	0.0195248	0.00311456	RP11-324H7.1	intergenic	18.3	1	4:26050450_AC_A
1:112313430:G:GT	1:112313430_GT_G	1	112313430	112277597	112328245	GT	G	0.3728	4.0736e-10	0.0150645	0.00240986	KCND3	UTR3	1.713	2	1:112313430_GT_G;rs12033257
1:78450517:A:C	rs34517439	1	78450517	77967507	78450517	C	A	0.09145	4.22839e-10	0.0222065	0.00355568	DNAJB4:GIPC2	intronic	8.996	1	rs34517439
15:78012618:C:T	rs11855853	15	78012618	78001011	78050421	C	T	0.2207	5.04428e-10	-0.0161898	0.00260382	LINGO1	intronic	5.976	1	rs11855853
12:1033183:A:C	rs57307148	12	1033183	875653	1051867	C	A	0.1879	5.47006e-10	0.0174081	0.00280551	RAD52	intronic	10.31	1	rs57307148
12:89776845:C:CT	rs60474271	12	89776845	89726027	89776845	C	CT	0.4384	5.71287e-10	0.0144766	0.00233563	RP11-1109F11.5	intergenic	5.649	1	rs60474271
4:55519149:T:TA	4:55519149_TA_T	4	55519149	55485188	55539264	TA	T	0.3817	5.84944e-10	-0.0147526	0.00238158	KIT	intergenic	0.878	3	4:55519149_TA_T;4:55498781_CG_C;rs6831020
4:28526950:A:AAAAC	4:28526950_AAAAC_A	4	28526950	28457356	28561990	AAAAC	A	0.2068	5.88124e-10	-0.0193899	0.00313064	RP11-123O22.1	ncRNA_intronic	0.631	1	4:28526950_AAAAC_A
6:43759789:A:G	rs6458349	6	43759789	43756863	43765533	A	G	0.2644	6.01802e-10	-0.0158698	0.00256379	VEGFA	intergenic	0.293	1	rs6458349
5:170459675:A:G	rs7730898	5	170459675	170284624	170610273	A	G	0.2724	6.07787e-10	-0.0159702	0.00258067	RANBP17	intronic	17.07	1	rs7730898
19:1959773:C:T	rs56076117	19	1959773	1937457	1970668	T	C	0.2853	6.26267e-10	-0.0170254	0.00275329	CSNK1G2	intronic	1.138	2	rs56076117;rs744385
2:212297515:A:T	rs35510700	2	212297515	212275221	212305124	A	T	0.2972	7.07867e-10	0.0163357	0.00265004	ERBB4	intronic	0.726	1	rs35510700
14:35414182:A:T	rs78171296	14	35414182	35218976	35825531	A	T	0.09046	7.73932e-10	-0.0214596	0.00348927	RP11-85K15.2	ncRNA_intronic	6.445	1	rs78171296
14:51207741:C:T	rs72681698	14	51207741	50735947	51207741	T	C	0.01193	8.3957e-10	-0.0676636	0.0110251	NIN	intronic	0.679	2	rs72681698;rs72677850
1:2153574:C:G	rs36097958	1	2153574	2144788	2161490	C	G	0.2376	8.82321e-10	0.0171106	0.00279158	RP11-181G12.4	intergenic	1.261	1	rs36097958
10:79602404:A:G	rs1248670	10	79602404	79528858	79704394	G	A	0.3449	8.93454e-10	-0.0150234	0.00245185	DLG5	intronic	3.787	1	rs1248670
2:147903802:A:G	rs778094	2	147903802	147841802	147950717	A	G	0.4374	9.3262e-10	0.0142539	0.00232886	snoU13	intergenic	0.956	1	rs778094
17:78757626:A:G	rs11150745	17	78757626	78608474	79084367	A	G	0.3151	1.05136e-09	-0.0150623	0.00246866	RPTOR	intronic	0.068	2	rs11150745;rs9319615
16:72108093:A:G	rs2000999	16	72108093	72032231	72252363	G	A	0.1918	1.2232e-09	0.0178094	0.00293053	TXNL4B:HPR	intronic	4.722	3	rs11864188;rs811054;rs2000999
16:7667187:C:G	rs11077204	16	7667187	7665334	7675142	G	C	0.2247	1.44622e-09	0.0162582	0.00268719	RBFOX1	intronic	5.74	1	rs11077204
13:79580919:A:G	rs1441264	13	79580919	79580674	79590413	A	G	0.3738	1.45481e-09	-0.0147462	0.00243767	NIPA2P5	intergenic	2.266	1	rs1441264
17:21268583:C:T	rs8078135	17	21268583	21240282	21280642	T	C	0.4622	1.891e-09	0.0138807	0.0023108	KCNJ12	intergenic	10.1	1	rs8078135
14:102283305:A:T	rs34734662	14	102283305	102283305	102304609	T	A	0.05268	1.89312e-09	-0.0278846	0.00464224	PPP2R5C	intronic	2.367	1	rs34734662
3:4756338:G:T	rs9829279	3	4756338	4745531	4773465	G	T	0.4334	1.91883e-09	-0.0138695	0.00230984	ITPR1	intronic	1.22	1	rs9829279
22:40533986:C:CAAAAA	22:40533986_CAAAAA_C	22	40533986	40528220	40718100	CAAAAA	C	0.1978	1.92465e-09	-0.0171766	0.00286083	TNRC6B	intronic	1.053	1	22:40533986_CAAAAA_C
9:14500538:C:G	rs7848552	9	14500538	14499635	14524784	G	C	0.2127	1.93504e-09	0.0178556	0.00297437	RP11-408A13.2	intergenic	0.373	1	rs7848552
12:107713511:C:G	rs961498	12	107713511	107713511	107713696	G	C	0.492	2.01188e-09	0.0139861	0.00233224	BTBD11	exonic	16.71	1	rs961498
19:56102362:A:G	rs12610709	19	56102362	56099951	56119837	G	A	0.164	2.09671e-09	0.0183418	0.00306201	FIZ1	downstream	0.073	1	rs12610709
14:33292743:A:C	rs2239647	14	33292743	33282470	33309357	C	A	0.4573	2.11742e-09	0.0138187	0.00230753	AKAP6	exonic	1.301	1	rs2239647
22:46730486:A:T	rs6008749	22	46730486	46646019	46809802	T	A	0.1223	2.1513e-09	0.0223641	0.00373609	TRMU	upstream	3.017	1	rs6008749
1:107619244:C:T	rs1730858	1	107619244	107537916	107627697	C	T	0.328	2.24353e-09	0.0146654	0.00245277	PRMT6	intergenic	2.691	1	rs1730858
9:15632205:A:G	rs10810413	9	15632205	15537508	15975380	G	A	0.3907	2.41514e-09	-0.0155489	0.00260577	CCDC171	intronic	1.656	1	rs10810413
5:80811501:A:AT	5:80811501_AT_A	5	80811501	80737420	80926660	AT	A	0.2048	2.56561e-09	-0.0161358	0.00270861	SSBP2	intronic	0.444	1	5:80811501_AT_A
9:30823761:A:G	rs16916303	9	30823761	30823761	30823761	A	G	0.08946	2.76977e-09	-0.0213996	0.00359978	RPS26P2	intergenic	0.369	1	rs16916303
14:101529005:A:G	rs7161194	14	101529005	101172443	101529005	G	A	0.3489	2.88071e-09	0.0158955	0.0026768	MIR377	downstream	15.05	2	rs561278583;rs7161194
10:94797201:A:AT	rs535286942	10	94797201	94772638	94823343	A	AT	0.3956	3.03355e-09	-0.0144749	0.00244105	EXOC6	intronic	0.609	1	rs535286942
18:70517838:A:G	rs2187114	18	70517838	70517838	70517838	G	A	0.1024	3.23334e-09	-0.0224419	0.00379131	NETO1	intronic	0.981	1	rs2187114
20:25197982:C:T	rs4815394	20	25197982	24920310	26181232	C	T	0.03082	3.28451e-09	-0.0384153	0.00649268	ENTPD6	intronic	0.452	1	rs4815394
8:106504609:A:G	rs79127267	8	106504609	106126495	106504609	A	G	0.04672	3.45538e-09	-0.0329362	0.00557451	ZFPM2	intronic	0.546	1	rs79127267
3:35636709:C:T	rs11129657	3	35636709	35554051	35699022	T	C	0.2008	3.51122e-09	0.0167483	0.00283594	ARPP21	intergenic	3.714	1	rs11129657
5:153215342:A:G	rs2964004	5	153215342	153095918	153215342	A	G	0.494	3.69421e-09	-0.0136088	0.00230762	GRIA1	intergenic	0.08	1	rs2964004
3:123277355:A:G	rs73200040	3	123277355	123212563	123288595	G	A	0.2018	3.99298e-09	0.0164828	0.00280106	PTPLB	intronic	3.797	1	rs73200040
8:64702385:A:T	rs13264909	8	64702385	64700949	64875487	A	T	0.4493	4.00795e-09	-0.0136761	0.00232434	RP11-32K4.1	ncRNA_intronic	2.873	1	rs13264909
2:181517642:C:T	rs1528450	2	181517642	181436641	181517642	C	T	0.4284	4.43843e-09	-0.0141171	0.0024062	AC009478.1	ncRNA_intronic	10.99	1	rs1528450
18:39711287:C:G	rs8088736	18	39711287	39493751	39715794	G	C	0.1163	4.6187e-09	0.0228504	0.00389915	LINC00907	intergenic	10.59	1	rs8088736
3:42528031:C:T	rs601204	3	42528031	42490885	42534488	C	T	0.2922	4.89119e-09	-0.0147585	0.00252246	VIPR1	intergenic	6.337	1	rs601204
