# Supplementary material for: Genome-wide Studies Reveal Genetic Risk Factors for Hepatic Fat Content
Source: Genomics Proteomics Bioinformatics. 2024 Apr 17;22(2):qzae031. doi: 10.1093/gpbjnl/qzae031 (PMC12016563; doi:10.1093/gpbjnl/qzae031)
Supplement: qzae031_Supplementary_Data [file qzae031_supplementary_data.zip › Table S4-done.xlsx]

## Sheet: ST4. Replication_in_UGLI
Table S4 Replication of significant genetic loci associated with FLI in UGLI
Note: The table contains the evaluated results of the the identified independent loci with FLI from a histologically characterised NAFLD cohort. rsID means the rsID of the top lead SNP from UK Biobank. ld.snp means the SNP with highest LD r2 in the same locus, when the proxy SNP cannot be found in biopsy proven associations. CHR means the chromosome of top lead SNP. POS means the position of top …
rsID	ld.snp	CHR	POS	Non_effect_allele	Effect_allele	GWAS P_UKB	beta_UKB	se_UKB	NearestGene	re_pval_UGLI	re_beta_UGLI	re_se_UGLI
rs964184		11	116648917	C	G	8.69905e-119	0.0783376	0.00338068	ZPR1	3.347e-13	0.03773	0.005177
rs56094641		16	53806453	A	G	4.95238e-111	0.0523468	0.00233798	FTO	2.107e-09	0.0214	0.003571
rs33951980	rs17145750	7	73029437	C	T	2.65942e-46	-0.0487024	0.003409	MLXIPL	8.861e-07	-0.02282	0.004639
rs2180454		14	29690513	C	T	2.26076e-11	-0.01829	0.00273471	RP11-562L8.1	1.623e-06	-0.01936	0.004034
rs7412		19	45412079	C	T	1.51333e-25	0.0438816	0.00420043	APOE	1.592e-05	0.02791	0.006465
rs2239647	rs12883788	14	33292743	C	A	2.11742e-09	0.0138187	0.00230753	AKAP6	3.044e-05	0.0147	0.003524
rs539515		1	177889025	A	C	1.54438e-33	0.0341106	0.00282636	SEC16B	3.419e-05	0.01847	0.004455
rs62106258		2	417167	T	C	1.5967e-47	-0.0773386	0.00534068	AC105393.1	4.913e-05	-0.03489	0.008591
rs317688		12	69726850	C	T	7.70858e-11	0.0171446	0.00263513	LYZ	0.0002067	0.01429	0.00385
4:45165650_ATTC_A	rs13130484	4	45165650	ATTC	A	4.07052e-17	0.0197331	0.00234615	RP11-362I1.1	0.0002124	0.01339	0.003613
rs1260326		2	27730940	C	T	9.67096e-44	0.0325556	0.00234725	GCKR	0.0002149	0.0137	0.0037
rs66922415		18	57848651	A	G	2.89633e-62	0.045091	0.00270774	RP11-795H16.2	0.0004325	0.01418	0.004028
rs4815394		20	25197982	C	T	3.28451e-09	-0.0384153	0.00649268	ENTPD6	0.0006673	-0.03044	0.008944
rs325		8	19819328	T	C	2.69831e-59	-0.0615979	0.00379334	LPL	0.0007847	-0.01909	0.005684
rs112380819	rs7651326	3	9498519	G	A	5.40204e-11	0.024927	0.00380019	SETD5	0.0008685	0.01784	0.005357
rs869400		3	185826740	G	T	6.18512e-16	-0.0240308	0.00297204	ETV5:DGKG	0.0009906	-0.01544	0.004686
rs2815757		1	72764289	T	C	9.04247e-15	-0.0225359	0.00290709	RPL31P12	0.001176	-0.01478	0.004552
rs4808762		19	18326222	T	C	4.11388e-18	0.0219398	0.00252891	AC068499.10:PDE4C	0.001307	0.01249	0.003885
5:55860907_GC_G	rs9686661	5	55860907	GC	G	4.06699e-18	0.0255551	0.00294518	AC022431.2	0.002459	0.01347	0.004448
rs2396316	rs1399624	2	227133527	T	A	1.4377e-11	-0.0163365	0.00241877	AC068138.1	0.003212	-0.01064	0.003612
rs11030108		11	27695464	G	A	3.11196e-34	0.0299125	0.00245186	BDNF-AS:BDNF	0.005054	0.01053	0.003756
rs13107325		4	103188709	C	T	4.54014e-11	0.028801	0.00437354	SLC39A8	0.007196	0.02612	0.009717
rs2330795		22	24996582	G	A	1.80365e-128	0.0583198	0.00241855	SNRPD3:GGT1	0.009648	0.01001	0.003868
rs144037090	rs17733099	20	51199808	T	TTTTG	9.1052e-14	-0.0221436	0.00297099	RP4-723E3.1	0.01066	-0.01229	0.004812
rs7132908		12	50263148	G	A	5.26313e-14	0.0177532	0.00235916	FAIM2	0.01167	0.009048	0.003587
rs55931203	rs28609796	17	65854602	C	T	2.36766e-31	0.0351644	0.0030191	BPTF	0.01474	0.01074	0.004403
rs28601761		8	126500031	C	G	1.59832e-34	-0.0291305	0.00237721	RP11-136O12.2	0.01491	-0.008573	0.003521
rs57307148		12	1033183	C	A	5.47006e-10	0.0174081	0.00280551	RAD52	0.01619	0.01027	0.00427
rs2964004		5	153215342	A	G	3.69421e-09	-0.0136088	0.00230762	GRIA1	0.01718	-0.00834	0.0035
rs686998		3	173119768	G	A	6.83208e-11	-0.0150187	0.00230196	NLGN1	0.01775	-0.008342	0.003518
1:112313430_GT_G	rs6687953	1	112313430	GT	G	4.0736e-10	0.0150645	0.00240986	KCND3	0.01867	0.008415	0.003577
10:22036917_TC_T	rs6482190	10	22036917	T	TC	1.12112e-14	0.0194603	0.00251922	MLLT10	0.02077	0.008911	0.003853
rs34045288		6	40369081	C	T	3.69574e-17	0.0204644	0.00242983	LRFN2	0.0221	0.00835	0.003648
rs3814883		16	29994922	C	T	7.19534e-35	0.0284346	0.00230827	TAOK2	0.02328	0.007968	0.003512
rs8030477		15	73085815	T	C	6.85423e-11	-0.0159929	0.00245147	ADPGK-AS1	0.02374	-0.008624	0.003813
rs148535477	rs17639996	3	61264543	T	TG	1.28845e-10	-0.0199909	0.00310972	FHIT	0.0274	-0.01021	0.004629
rs28546565		1	1553498	G	A	2.76372e-10	-0.0150452	0.00238378	MIB2	0.02865	-0.007909	0.003614
rs28675295		15	68116400	C	A	1.47239e-13	-0.0203356	0.00275191	SKOR1	0.03433	-0.008779	0.004148
rs35980001	rs1800588	15	58722590	G	GC	5.75983e-11	0.0185655	0.00283449	ALDH1A2:LIPC	0.03457	0.008939	0.004229
rs62381945		5	132375335	T	C	1.09532e-10	-0.0174367	0.00270204	HSPA4	0.03588	-0.008253	0.003933
5:87703384_GA_G	rs7445169	5	87703384	GA	G	1.94101e-17	-0.0246654	0.00290274	TMEM161B-AS1	0.03794	-0.009148	0.004407
rs11855853	rs11854808	15	78012618	C	T	5.04428e-10	-0.0161898	0.00260382	LINGO1	0.03807	-0.008113	0.003911
15:57278634_GTTGA_G	rs78077031	15	57278634	GTTGA	G	1.18507e-11	0.0301607	0.00444716	TCF12	0.03853	0.01362	0.006579
rs10842240		12	24060075	G	C	1.11757e-11	0.0244725	0.00360394	SOX5	0.04146	0.01138	0.005583
rs1441264		13	79580919	A	G	1.45481e-09	-0.0147462	0.00243767	NIPA2P5	0.04162	-0.00747	0.003666
rs57800857		4	140863365	A	C	2.0565e-15	-0.0190764	0.00240321	MAML3	0.04536	-0.007203	0.003599
rs116843064		19	8429323	G	A	3.36418e-15	-0.0656317	0.00833249	ANGPTL4	0.04693	-0.02606	0.01311
rs72681698	rs72677850	14	51207741	T	C	8.3957e-10	-0.0676636	0.0110251	NIN	0.04712	-0.0233	0.01174
rs10623997	rs158172	5	107478679	T	TATAATA	1.2083e-10	-0.0184929	0.00287234	FBXL17	0.0494	-0.008173	0.004158
rs362307		4	3241845	C	T	1.07252e-14	0.0342204	0.00442676	HTT	0.05288	0.01308	0.006755
rs340029		15	60894965	T	C	2.40893e-32	-0.0280321	0.00236747	RP11-219B17.1:RORA	0.05411	-0.006906	0.003586
rs36097958	rs12060249	1	2153574	C	G	8.82321e-10	0.0171106	0.00279158	RP11-181G12.4	0.05692	0.007641	0.004013
rs5402		3	170727739	T	A	1.28518e-23	0.035756	0.00356958	SLC2A2	0.05704	0.009803	0.005151
rs76040172		21	46488959	G	A	3.65533e-14	-0.0386038	0.00509776	SSR4P1	0.05943	-0.01466	0.007774
rs76824303		3	62459819	A	C	6.29499e-12	-0.0277772	0.0040416	CADPS	0.06497	-0.0113	0.006121
rs535286942	rs2478236	10	94797201	A	AT	3.03355e-09	-0.0144749	0.00244105	EXOC6	0.07072	-0.006421	0.003553
rs7310409		12	121424861	G	A	9.95448e-24	-0.0237702	0.00236706	HNF1A	0.07085	-0.006513	0.003605
rs527737		11	65884800	T	C	1.2639e-10	0.0149805	0.00232925	PACS1	0.07217	0.00637	0.003543
rs6486122		11	13361524	T	C	2.33245e-13	-0.0181729	0.00247985	ARNTL	0.08155	-0.006523	0.003745
rs1928496		13	31012904	T	C	8.02153e-19	-0.0232072	0.0026194	UBE2L5P	0.08524	-0.006965	0.004046
rs2181375		1	96940119	G	A	6.90416e-11	-0.0152588	0.00233933	EEF1A1P11	0.08828	-0.006168	0.003618
rs2396625		7	113028634	T	A	6.27719e-11	-0.0153929	0.00235474	RP11-703P11.1	0.08978	-0.005948	0.003506
rs1167309		1	49997674	T	C	1.8988e-12	0.0173617	0.00246554	AGBL4	0.0942	0.006233	0.003724
rs2404324		7	99023461	A	G	4.55332e-12	-0.0219733	0.00317586	PTCD1:ATP5J2-PTCD1	0.09678	-0.008342	0.005023
rs8078135	rs1914889	17	21268583	T	C	1.891e-09	0.0138807	0.0023108	KCNJ12	0.09977	-0.005817	0.003534
rs7786102		7	25965759	A	G	7.61625e-15	0.0198251	0.00255025	CTD-2227E11.1	0.1011	0.006333	0.003862
rs188955288	rs56356382	19	4067314	C	T	7.15579e-14	-0.0223301	0.00298333	ZBTB7A	0.1054	0.006932	0.004281
rs11207994	rs10789121	1	63047987	C	T	1.34022e-35	-0.0299136	0.00240204	DOCK7	0.1069	0.007715	0.005472
rs7151779		14	103566162	G	A	2.4803e-44	0.0381778	0.00273344	EXOC3L4	0.1128	0.006649	0.004192
rs1454687		3	94038085	G	C	1.92085e-10	0.014595	0.00229209	ARMC10P1	0.1156	-0.00555	0.003527
rs9605473		22	18463266	A	G	2.59812e-20	-0.0248043	0.00268609	MICAL3	0.1208	-0.006185	0.003987
rs9478496		6	154333183	T	C	4.15468e-11	0.0205376	0.00311248	OPRM1	0.1265	0.007081	0.004633
rs7942037		11	30430332	G	C	4.26887e-12	-0.0165389	0.00238725	MPPED2	0.1268	-0.005646	0.003698
rs7193402		16	28586127	T	C	7.07136e-19	0.0207925	0.00234315	CCDC101	0.1387	0.005251	0.003546
rs71385734		16	2160503	T	G	7.76907e-11	-0.0201707	0.00310079	PKD1	0.1522	-0.006873	0.0048
rs3737992		1	33234128	G	A	1.88442e-10	-0.019533	0.00306618	KIAA1522	0.1528	0.006486	0.004537
rs2000999		16	72108093	G	A	1.2232e-09	0.0178094	0.00293053	TXNL4B:HPR	0.1566	0.006347	0.00448
rs778094		2	147903802	A	G	9.3262e-10	0.0142539	0.00232886	snoU13	0.1587	0.004988	0.003539
rs72673689		1	80794351	C	T	7.04987e-11	0.0163157	0.00250257	AL606519.1	0.1635	0.005351	0.00384
rs10157801		1	155120012	A	G	4.892e-14	-0.0175835	0.00233365	HMGN2P18	0.1658	-0.004963	0.003581
rs1730858		1	107619244	C	T	2.24353e-09	0.0146654	0.00245277	PRMT6	0.1695	0.005163	0.003758
rs794379	rs62477728	7	75144595	T	C	3.73358e-20	-0.0214149	0.00232886	PMS2P3	0.1738	-0.004812	0.003538
rs10797119		9	92202495	C	T	7.70162e-12	-0.0159133	0.00232515	GADD45G	0.1751	-0.004814	0.00355
rs1248670		10	79602404	G	A	8.93454e-10	-0.0150234	0.00245185	DLG5	0.1771	0.005005	0.003708
rs11770163		7	116417848	G	C	3.33522e-11	0.0162144	0.00244526	MET	0.1799	0.004995	0.003724
rs2861690		2	67838685	C	G	2.51669e-11	-0.0156949	0.00235222	AC010987.5	0.1828	-0.004891	0.003671
rs72892910		6	50816887	G	T	3.39577e-22	0.0296657	0.00306216	TFAP2B	0.1833	0.006498	0.004882
14:79940130_TAGGAGTTTTTCCAGATCATTAGCCACTTATACGGAG_T	rs17109256	14	79940130	TAGGAGTTTTTCCAGATCATTAGCCACTTATACGGAG	T	7.87581e-15	0.0246457	0.00317208	NRXN3	0.1941	0.005509	0.004242
rs11129657		3	35636709	T	C	3.51122e-09	0.0167483	0.00283594	ARPP21	0.2009	-0.005348	0.004181
rs4844809		1	209519772	G	C	2.4784e-11	0.0226388	0.00339177	RP11-372M18.1	0.2022	0.006678	0.005236
rs6458349		6	43759789	A	G	6.01802e-10	-0.0158698	0.00256379	VEGFA	0.217	-0.004718	0.003822
rs78171296		14	35414182	A	T	7.73932e-10	-0.0214596	0.00348927	RP11-85K15.2	0.2185	-0.0062	0.005038
rs68085814		17	47135875	G	A	1.13693e-10	-0.0161924	0.00251141	IGF2BP1	0.2186	-0.004844	0.003937
rs16916303		9	30823761	A	G	2.76977e-09	-0.0213996	0.00359978	RPS26P2	0.2186	-0.00622	0.005055
rs10954772		8	30863938	C	T	5.6296e-12	0.0172787	0.00250826	PURG	0.2202	0.00464	0.003784
rs13264909		8	64702385	A	T	4.00795e-09	-0.0136761	0.00232434	RP11-32K4.1	0.2308	-0.004212	0.003514
rs772189873	rs7645921	3	131761203	AT	A	9.04635e-13	0.0176764	0.00247419	CPNE4	0.2443	0.004427	0.003802
rs1711171		3	136020541	C	T	1.71501e-24	-0.0271635	0.00265942	PCCB	0.2491	-0.00488	0.004234
rs2253310		6	108888593	G	C	7.40461e-15	-0.0184764	0.00237566	FOXO3	0.253	-0.004197	0.003671
rs4876611		8	116671848	G	A	6.46698e-15	-0.0198898	0.00255177	TRPS1	0.2584	0.004252	0.003761
rs17024258		1	110147321	C	T	1.24287e-12	0.0515095	0.00725432	GNAT2	0.2766	0.0111	0.0102
rs10423928		19	46182304	T	A	4.56566e-15	-0.022686	0.00289424	GIPR	0.281	0.00469	0.00435
rs7161194		14	101529005	G	A	2.88071e-09	0.0158955	0.0026768	MIR377	0.2854	0.003954	0.003701
rs39329		7	103445791	C	A	2.47827e-10	-0.0154398	0.00243979	RELN	0.2865	-0.004084	0.003832
rs9829279		3	4756338	G	T	1.91883e-09	-0.0138695	0.00230984	ITPR1	0.2989	0.00364	0.003504
rs3810291		19	47569003	A	G	1.30855e-16	-0.0202714	0.00245037	ZC3H4	0.3273	-0.003716	0.003792
rs7206608		16	82872628	C	G	2.95504e-10	0.0154758	0.00245603	CDH13	0.3276	0.003691	0.00377
rs8015400		14	25930988	A	C	3.15146e-10	-0.0154516	0.0024561	RP11-388G3.1	0.3402	-0.003537	0.003708
rs114265929		1	46093869	T	G	2.80305e-10	-0.0364705	0.00578044	GPBP1L1	0.3563	0.007763	0.008415
rs35882248		2	230627955	C	T	9.79036e-13	0.0176378	0.00247256	TRIP12	0.3582	0.003526	0.003838
rs56076117	rs2074881	19	1959773	T	C	6.26267e-10	-0.0170254	0.00275329	CSNK1G2	0.3607	0.004456	0.004875
rs17770336		9	28414625	C	T	2.80194e-15	0.0193271	0.00244665	LINGO2	0.3623	-0.003544	0.00389
rs2238435		16	4014282	G	C	2.29458e-13	-0.0173512	0.00236701	ADCY9	0.3641	0.003313	0.00365
rs112566467		1	39562627	C	T	7.8689e-14	0.0211913	0.00283591	MACF1	0.3757	-0.003723	0.004202
rs56803094		15	99222509	A	G	2.46453e-13	-0.0201386	0.00275086	IGF1R	0.3909	-0.003442	0.004012
rs1497406		1	16505320	G	A	1.83332e-16	-0.0191098	0.00232126	RP11-276H7.3	0.4007	-0.002963	0.003525
rs4940691		18	56095378	G	T	1.43435e-17	0.024346	0.00285339	RP11-1151B14.2	0.4019	-0.003516	0.004195
rs2187114		18	70517838	G	A	3.23334e-09	-0.0224419	0.00379131	NETO1	0.4124	0.004793	0.005847
11:43697159_TA_T	rs7116641	11	43697159	TA	T	1.93248e-15	0.0203338	0.00255913	HSD17B12	0.4141	0.003126	0.003827
rs2183947		6	26159356	G	A	3.4843e-13	-0.0201123	0.00276487	HIST1H2BD	0.4261	-0.003296	0.004141
rs3766823		1	32197257	G	A	1.03691e-11	0.0206936	0.0030426	BAI2	0.4306	0.003505	0.004446
rs9522276		13	112220208	C	T	1.83777e-10	0.0148306	0.00232661	RP11-65D24.2	0.4315	0.00277	0.003522
rs61754230		12	72179446	C	T	4.92049e-11	0.0540492	0.00822251	RAB21	0.4336	-0.01131	0.01444
rs149806890	rs10016841	4	20213428	T	A	1.782e-13	0.0286581	0.00389154	SLIT2	0.4368	0.003713	0.004775
rs73200040		3	123277355	G	A	3.99298e-09	0.0164828	0.00280106	PTPLB	0.437	-0.003265	0.004201
rs11450190	rs1400875	1	201801384	C	CTT	1.27574e-20	0.0227219	0.00244053	IPO9	0.44	0.002867	0.003713
rs9568867		13	54107352	G	A	1.83354e-11	0.0233398	0.00347386	AL450423.1	0.4418	0.003858	0.005016
rs113211479	rs59360790	11	47669861	G	A	1.71171e-11	0.0165994	0.00246695	MTCH2	0.4424	-0.002818	0.003668
rs60474271	rs770082	12	89776845	C	CT	5.71287e-10	0.0144766	0.00233563	RP11-1109F11.5	0.4454	0.002679	0.00351
rs891387		18	21103909	C	T	2.36961e-15	0.0181727	0.00229444	C18orf8:NPC1	0.4473	-0.002669	0.003512
rs4715438		6	53901329	G	A	3.95144e-13	0.0182341	0.00251255	MLIP:MLIP-AS1	0.4479	0.002969	0.003912
rs7848552		9	14500538	G	C	1.93504e-09	0.0178556	0.00297437	RP11-408A13.2	0.4547	-0.00335	0.00448
5:80811501_AT_A	rs12514473	5	80811501	AT	A	2.56561e-09	-0.0161358	0.00270861	SSBP2	0.4585	-0.002938	0.003964
rs34734662	rs77546365	14	102283305	T	A	1.89312e-09	-0.0278846	0.00464224	PPP2R5C	0.4726	-0.00481	0.006696
rs2307111		5	75003678	T	C	5.24487e-18	-0.0203173	0.00234939	POC5	0.4847	-0.002491	0.003565
22:40533986_CAAAAA_C	rs1807579	22	40533986	CAAAAA	C	1.92465e-09	-0.0171766	0.00286083	TNRC6B	0.4882	-0.002991	0.004315
rs79127267		8	106504609	A	G	3.45538e-09	-0.0329362	0.00557451	ZFPM2	0.4954	-0.005486	0.008047
4:25355782_AAAG_A	rs56203712	4	25355782	AAAG	A	2.17287e-13	-0.021063	0.00287051	ZCCHC4	0.5091	-0.002736	0.004144
rs5029340	rs1786141	11	118937291	A	G	1.37372e-10	0.0152555	0.00237669	RP11-110I1.13	0.5244	0.002255	0.003543
rs3759094		12	56497903	C	T	3.00427e-13	-0.0177571	0.00243441	RP11-603J24.9	0.5281	-0.00232	0.003676
rs35510700	rs6435622	2	212297515	A	T	7.07867e-10	0.0163357	0.00265004	ERBB4	0.5502	0.002208	0.003695
rs35957544		8	73440371	T	G	1.69634e-18	0.0204233	0.00232722	KCNB2	0.5579	-0.002095	0.003575
rs1528450		2	181517642	C	T	4.43843e-09	-0.0141171	0.0024062	AC009478.1	0.5776	-0.001998	0.003587
rs11077204		16	7667187	G	C	1.44622e-09	0.0162582	0.00268719	RBFOX1	0.5836	0.002241	0.004088
rs1782815		1	98498898	A	C	2.08313e-14	0.0235603	0.00308164	MIR137HG	0.584	0.002486	0.004539
rs174574		11	61600342	C	A	1.58807e-20	0.0223232	0.00240372	FADS2	0.5852	0.002025	0.00371
rs1799507		12	16427314	G	A	1.82676e-10	0.020894	0.00327737	SLC15A5	0.5891	0.002816	0.005214
rs10810413	rs12340969	9	15632205	G	A	2.41514e-09	-0.0155489	0.00260577	CCDC171	0.5901	-0.00189	0.003509
rs12610709		19	56102362	G	A	2.09671e-09	0.0183418	0.00306201	FIZ1	0.6065	0.002454	0.004763
rs35881303		6	33461779	G	A	3.22509e-10	0.0146906	0.00233645	ZBTB9	0.6213	0.001762	0.003567
rs569541320	rs17513613	19	30286450	G	GA	6.23185e-14	0.0188117	0.00250718	CCNE1	0.625	-0.001805	0.003693
rs11042030		11	8690718	T	C	1.15419e-11	-0.0175041	0.0025795	TRIM66	0.6283	-0.001857	0.003835
rs4790841		17	1835482	C	T	6.38873e-16	-0.0257938	0.00319164	RTN4RL1	0.6289	-0.002305	0.00477
9:134946074_ATATCTGCCTGGGGC_A	rs9411328	9	134946074	A	ATATCTGCCTGGGGC	7.68433e-11	0.0160643	0.00246891	MED27:RP11-32B11.2	0.6356	-0.002164	0.004567
rs11122450		1	230301811	G	T	3.32812e-19	0.0211256	0.00235848	GALNT2	0.6435	0.001657	0.003579
rs10694251	rs1437134	16	69720803	GTAAA	G	1.18981e-17	-0.0200851	0.00234806	NFAT5	0.6536	-0.001581	0.003524
rs10499014		6	97947755	C	G	3.81643e-11	-0.0173671	0.00262699	RP3-418C23.2	0.6611	-0.001823	0.004159
2:100821375_ATT_A	rs13011181	2	100821375	ATT	A	3.44752e-11	-0.0166935	0.00251937	LINC01104	0.6759	-0.00178	0.004259
rs11676290		2	50690033	A	T	7.12363e-11	0.0150992	0.00231653	NRXN1	0.6902	0.001394	0.003497
4:26050450_AC_A	rs56122753	4	26050450	AC	A	3.63609e-10	0.0195248	0.00311456	RP11-324H7.1	0.6915	-0.001874	0.004723
rs713586		2	25158008	T	C	5.06899e-19	0.0204221	0.00229185	DNAJC27	0.6921	0.001394	0.003519
rs1805123		7	150645534	T	G	2.55856e-11	-0.0177649	0.00266342	KCNH2	0.6938	-0.001586	0.004027
rs591939		17	40698075	A	G	1.30032e-14	0.0204396	0.0026525	RP11-400F19.8	0.7002	0.00153	0.003974
rs11659764		18	53335512	T	A	3.97322e-11	-0.0339946	0.00514674	TCF4	0.7069	-0.002591	0.006891
rs6575340		14	94023972	A	G	4.14072e-12	-0.0166172	0.00239707	UNC79	0.71	-0.001385	0.003725
rs512943		15	73632869	C	T	1.32478e-10	-0.0267663	0.00416642	HCN4:RP11-272D12.1	0.7216	0.002239	0.006285
rs67681818		2	228983984	G	A	3.60898e-11	0.0160409	0.00242335	SPHKAP	0.727	0.001284	0.003677
rs601338		19	49206674	A	G	3.52418e-10	-0.0144253	0.00229931	FUT2	0.7323	0.001197	0.003499
rs11150745		17	78757626	A	G	1.05136e-09	-0.0150623	0.00246866	RPTOR	0.7326	0.001283	0.003756
rs75888368		10	34000712	G	A	4.58801e-12	0.0287205	0.0041517	RP13-259N13.2	0.7334	-0.002203	0.006468
rs60494825		11	122533908	T	C	5.61697e-11	0.015585	0.00237809	UBASH3B	0.7451	0.001174	0.003611
rs4835265		4	146821410	C	A	5.98483e-18	0.0271273	0.00314234	ZNF827	0.7503	0.001464	0.0046
rs6008749		22	46730486	T	A	2.1513e-09	0.0223641	0.00373609	TRMU	0.7542	-0.001824	0.005826
rs7730898		5	170459675	A	G	6.07787e-10	-0.0159702	0.00258067	RANBP17	0.7548	-0.001268	0.00406
rs522110		10	99772885	G	A	2.20612e-16	-0.0189916	0.00231314	CRTAC1	0.7823	0.0009857	0.003567
rs61813324		1	156049877	C	T	4.42199e-13	0.0249735	0.00344843	MEX3A	0.8059	-0.001277	0.005197
rs10182067	rs10181981	2	171596129	A	G	1.6542e-12	0.016985	0.0024055	AC007405.4	0.8059	0.0008926	0.003633
rs601204		3	42528031	C	T	4.89119e-09	-0.0147585	0.00252246	VIPR1	0.8325	0.000807	0.003815
rs17446091		8	27167942	T	C	1.12224e-10	0.0185729	0.00287974	TRIM35	0.8448	0.0008875	0.004534
rs4482463		2	205375909	A	C	1.90439e-15	0.0346654	0.00436184	AC016903.2	0.8451	0.001316	0.006739
rs2306593		17	34866546	C	T	1.34123e-15	-0.018397	0.00230229	MYO19	0.849	0.0006698	0.003517
rs12144626		1	47670525	C	T	3.40326e-13	0.0170358	0.00234091	TAL1	0.8512	0.0006732	0.003588
rs201875581	rs113681074	12	108433267	C	CT	3.97321e-11	-0.0225992	0.00342149	WSCD2	0.8622	-0.0007474	0.004305
rs8088736		18	39711287	G	C	4.6187e-09	0.0228504	0.00389915	LINC00907	0.8722	0.001017	0.006322
rs7998206		13	58631935	T	C	7.70226e-11	-0.0177843	0.00273339	RNA5SP30	0.8772	0.0006174	0.003994
rs34517439		1	78450517	C	A	4.22839e-10	0.0222065	0.00355568	DNAJB4:GIPC2	0.8967	0.0006985	0.00538
4:28526950_AAAAC_A	rs4438748	4	28526950	AAAAC	A	5.88124e-10	-0.0193899	0.00313064	RP11-123O22.1	0.8984	0.0006404	0.005016
4:55519149_TA_T	rs2537860	4	55519149	TA	T	5.84944e-10	-0.0147526	0.00238158	KIT	0.9567	-0.0001909	0.003517
rs145633185	rs12788981	11	134421045	G	A	1.07622e-10	-0.0225057	0.0034861	AP004550.1	0.9581	-0.0002486	0.004737
rs4921913		8	18272377	T	C	1.00774e-10	0.0178676	0.00276341	NAT2	0.9583	-0.0002192	0.004191
rs9843653		3	49920571	C	T	2.13142e-12	-0.0161455	0.0022981	MST1R	0.9618	-0.0001671	0.003493
rs114792668		2	105928904	A	T	1.43508e-10	-0.0517913	0.00807709	TGFBRAP1	0.9678	0.0005858	0.0145
rs34265539	rs6457795	6	34689725	ATT	A	2.16033e-13	0.0180337	0.00245742	RP11-140K17.2	0.9735	-0.000123	0.003701
rs961498		12	107713511	G	C	2.01188e-09	0.0139861	0.00233224	BTBD11	0.9917	3.647e-05	0.003499
rs13017832		2	175170792	G	A	1.57127e-12	-0.0168193	0.00237963	HNRNPA1P39	0.9952	-2.167e-05	0.003573
rs6739755		2	59330227	G	A	1.79869e-21	0.0224027	0.0023542	LINC01122	0.9979	-9.714e-06	0.003618
