# Supplementary material for: Genome-wide Studies Reveal Genetic Risk Factors for Hepatic Fat Content
Source: Genomics Proteomics Bioinformatics. 2024 Apr 17;22(2):qzae031. doi: 10.1093/gpbjnl/qzae031 (PMC12016563; doi:10.1093/gpbjnl/qzae031)
Supplement: qzae031_Supplementary_Data [file qzae031_supplementary_data.zip › Table S5-done.xlsx]

## Sheet: ST5. Replicated_SNPs_with_eQTLs
Table S5 eQTL mapping of FLI candidate loci
Note: The file contains unique pair of SNP–gene–tissue eQTL mapping of replicated variants of FLI association. uniqID means the unique ID of SNPs consists of chr:position:allele1:allele2 where alleles are alphabetically ordered. CHR means the chromosome. POS means the position on hg19. DB means the data source of eQTLs. GTEx (v8) and eQTLGen are invovled in our case. Tissue means the tissue type …
SNP	uniqID	CHR	POS	DB	Tissue	Gene	Symbol	TestedAllele	P	FDR	RiskIncAllele	AlignedDirection
rs964184	11:116648917:C:G	11	116648917	eQTLGen	eQTLGen_cis_eQTLs	ENSG00000109917	ZNF259	G	9.334e-14	0	G	-
rs964184	11:116648917:C:G	11	116648917	eQTLGen	eQTLGen_cis_eQTLs	ENSG00000149577	SIDT2	G	4.4625e-123	0	G	-
rs964184	11:116648917:C:G	11	116648917	eQTLGen	eQTLGen_cis_eQTLs	ENSG00000149591	TAGLN	G	9.0895e-107	0	G	-
rs964184	11:116648917:C:G	11	116648917	eQTLGen	eQTLGen_cis_eQTLs	ENSG00000160613	PCSK7	G	3.4466e-35	0	G	+
rs964184	11:116648917:C:G	11	116648917	eQTLGen	eQTLGen_cis_eQTLs	ENSG00000168092	PAFAH1B2	G	3.3129e-06	0.00954883	G	+
rs964184	11:116648917:C:G	11	116648917	eQTLGen	eQTLGen_trans_eQTLs	ENSG00000007944	MYLIP	G	1.0501e-09	3.94477e-05	G	-
rs964184	11:116648917:C:G	11	116648917	eQTLGen	eQTLGen_trans_eQTLs	ENSG00000072778	ACADVL	G	3.0862e-06	0.02219	G	+
rs964184	11:116648917:C:G	11	116648917	eQTLGen	eQTLGen_trans_eQTLs	ENSG00000104549	SQLE	G	4.9614e-07	0.0043826	G	+
rs964184	11:116648917:C:G	11	116648917	eQTLGen	eQTLGen_trans_eQTLs	ENSG00000116133	DHCR24	G	4.3996e-07	0.00396885	G	+
rs964184	11:116648917:C:G	11	116648917	eQTLGen	eQTLGen_trans_eQTLs	ENSG00000140287	HDC	G	1.1712e-13	0	G	-
rs964184	11:116648917:C:G	11	116648917	eQTLGen	eQTLGen_trans_eQTLs	ENSG00000149485	FADS1	G	1.4868e-06	0.01163	G	+
rs964184	11:116648917:C:G	11	116648917	eQTLGen	eQTLGen_trans_eQTLs	ENSG00000149516	MS4A3	G	7.8807e-06	0.0479233	G	-
rs964184	11:116648917:C:G	11	116648917	eQTLGen	eQTLGen_trans_eQTLs	ENSG00000158715	SLC45A3	G	6.4311e-07	0.00562771	G	-
rs964184	11:116648917:C:G	11	116648917	eQTLGen	eQTLGen_trans_eQTLs	ENSG00000163751	CPA3	G	2.25e-07	0.00220078	G	-
rs964184	11:116648917:C:G	11	116648917	eQTLGen	eQTLGen_trans_eQTLs	ENSG00000165029	ABCA1	G	8.5481e-10	4.01929e-05	G	-
rs964184	11:116648917:C:G	11	116648917	eQTLGen	eQTLGen_trans_eQTLs	ENSG00000179348	GATA2	G	1.2961e-07	0.00139675	G	-
rs964184	11:116648917:C:G	11	116648917	eQTLGen	eQTLGen_trans_eQTLs	ENSG00000179639	FCER1A	G	5.8317e-06	0.0374973	G	-
rs964184	11:116648917:C:G	11	116648917	GTEx/v8	Whole_Blood	ENSG00000109917	ZNF259	C	5.11072e-05	0.00209563	G	-
rs7412	19:45412079:C:T	19	45412079	eQTLGen	eQTLGen_cis_eQTLs	ENSG00000130202	PVRL2	T	1.6851e-16	0	T	-
rs7412	19:45412079:C:T	19	45412079	eQTLGen	eQTLGen_trans_eQTLs	ENSG00000134824	FADS2	T	4.1009e-06	0.0280703	T	-
rs7412	19:45412079:C:T	19	45412079	eQTLGen	eQTLGen_trans_eQTLs	ENSG00000160179	ABCG1	T	1.3884e-12	0	T	+
rs7412	19:45412079:C:T	19	45412079	eQTLGen	eQTLGen_trans_eQTLs	ENSG00000198911	SREBF2	T	2.5411e-06	0.0186179	T	-
rs62106258	2:417167:C:T	2	417167	eQTLGen	eQTLGen_cis_eQTLs	ENSG00000035115	SH3YL1	C	1.8651e-14	0	T	-
rs62106258	2:417167:C:T	2	417167	eQTLGen	eQTLGen_cis_eQTLs	ENSG00000189292	FAM150B	C	7.4826e-07	0.00237101	T	+
rs317688	12:69726850:C:T	12	69726850	eQTLGen	eQTLGen_cis_eQTLs	ENSG00000090382	LYZ	T	3,27170000000001e-310	0	T	+
rs317688	12:69726850:C:T	12	69726850	eQTLGen	eQTLGen_cis_eQTLs	ENSG00000127337	YEATS4	T	1.6938e-235	0	T	+
rs317688	12:69726850:C:T	12	69726850	GTEx/v8	Whole_Blood	ENSG00000090382	LYZ	C	1.72357e-56	1.76629e-161	T	+
rs317688	12:69726850:C:T	12	69726850	GTEx/v8	Whole_Blood	ENSG00000127337	YEATS4	C	2.82954e-08	1.58843e-32	T	+
rs317688	12:69726850:C:T	12	69726850	GTEx/v8	Liver	ENSG00000127337	YEATS4	C	4.00367e-05	1.38858e-11	T	+
rs1260326	2:27730940:C:T	2	27730940	eQTLGen	eQTLGen_cis_eQTLs	ENSG00000115211	EIF2B4	T	7.6608e-10	1.31648e-05	T	-
rs1260326	2:27730940:C:T	2	27730940	eQTLGen	eQTLGen_cis_eQTLs	ENSG00000115216	NRBP1	T	7.6509e-93	0	T	+
rs1260326	2:27730940:C:T	2	27730940	eQTLGen	eQTLGen_cis_eQTLs	ENSG00000115234	SNX17	T	1.1557e-19	0	T	+
rs1260326	2:27730940:C:T	2	27730940	eQTLGen	eQTLGen_cis_eQTLs	ENSG00000115241	PPM1G	T	2.6433e-26	0	T	+
rs1260326	2:27730940:C:T	2	27730940	eQTLGen	eQTLGen_cis_eQTLs	ENSG00000138074	SLC5A6	T	4.6617e-54	0	T	+
rs1260326	2:27730940:C:T	2	27730940	eQTLGen	eQTLGen_cis_eQTLs	ENSG00000138085	ATRAID	T	6.8563e-61	0	T	-
rs1260326	2:27730940:C:T	2	27730940	eQTLGen	eQTLGen_cis_eQTLs	ENSG00000157992	KRTCAP3	T	8.5434e-68	0	T	-
rs1260326	2:27730940:C:T	2	27730940	eQTLGen	eQTLGen_cis_eQTLs	ENSG00000163795	ZNF513	T	2.1612e-09	1.95631e-05	T	+
rs1260326	2:27730940:C:T	2	27730940	eQTLGen	eQTLGen_cis_eQTLs	ENSG00000198522	GPN1	T	8.3716e-09	5.79747e-05	T	-
rs1260326	2:27730940:C:T	2	27730940	eQTLGen	eQTLGen_cis_eQTLs	ENSG00000243943	ZNF512	T	9.1476e-06	0.0258503	T	+
rs1260326	2:27730940:C:T	2	27730940	eQTLGen	eQTLGen_trans_eQTLs	ENSG00000007944	MYLIP	T	1.2201e-23	0	T	-
rs1260326	2:27730940:C:T	2	27730940	eQTLGen	eQTLGen_trans_eQTLs	ENSG00000102524	TNFSF13B	T	2.6695e-07	0.00257357	T	-
rs1260326	2:27730940:C:T	2	27730940	eQTLGen	eQTLGen_trans_eQTLs	ENSG00000146592	CREB5	T	4.34e-06	0.0293372	T	-
rs1260326	2:27730940:C:T	2	27730940	eQTLGen	eQTLGen_trans_eQTLs	ENSG00000160179	ABCG1	T	1.4025e-12	0	T	-
rs1260326	2:27730940:C:T	2	27730940	eQTLGen	eQTLGen_trans_eQTLs	ENSG00000165029	ABCA1	T	8.7099e-11	0	T	-
rs1260326	2:27730940:C:T	2	27730940	eQTLGen	eQTLGen_trans_eQTLs	ENSG00000172059	KLF11	T	3.3129e-06	0.0234873	T	+
rs1260326	2:27730940:C:T	2	27730940	GTEx/v8	Whole_Blood	ENSG00000115216	NRBP1	C	6.4384e-10	1.92769e-13	T	+
rs1260326	2:27730940:C:T	2	27730940	GTEx/v8	Whole_Blood	ENSG00000157992	KRTCAP3	C	1.31644e-05	1.50191e-10	T	-
rs4815394	20:25197982:C:T	20	25197982	eQTLGen	eQTLGen_cis_eQTLs	ENSG00000100994	PYGB	T	1.8734e-66	0	C	+
rs4815394	20:25197982:C:T	20	25197982	eQTLGen	eQTLGen_cis_eQTLs	ENSG00000101004	NINL	T	2.5717e-07	0.000820844	C	-
rs4815394	20:25197982:C:T	20	25197982	eQTLGen	eQTLGen_cis_eQTLs	ENSG00000154930	ACSS1	T	1.0063e-06	0.00312768	C	+
rs4815394	20:25197982:C:T	20	25197982	eQTLGen	eQTLGen_cis_eQTLs	ENSG00000170191	NANP	T	2.335e-09	2.60501e-05	C	-
rs4815394	20:25197982:C:T	20	25197982	eQTLGen	eQTLGen_cis_eQTLs	ENSG00000175170	FAM182B	T	3.3537e-07	0.0010844	C	+
rs4815394	20:25197982:C:T	20	25197982	eQTLGen	eQTLGen_cis_eQTLs	ENSG00000197586	ENTPD6	T	7.3091e-37	0	C	+
rs325	8:19819328:C:T	8	19819328	eQTLGen	eQTLGen_cis_eQTLs	ENSG00000036565	SLC18A1	C	1.9033e-14	0	T	-
rs325	8:19819328:C:T	8	19819328	eQTLGen	eQTLGen_cis_eQTLs	ENSG00000104613	INTS10	C	3.1387e-23	0	T	-
rs325	8:19819328:C:T	8	19819328	eQTLGen	eQTLGen_cis_eQTLs	ENSG00000147408	CSGALNACT1	C	2.6716e-09	2.60213e-05	T	-
rs325	8:19819328:C:T	8	19819328	eQTLGen	eQTLGen_cis_eQTLs	ENSG00000175445	LPL	C	3.27170000000001e-310	0	T	-
rs325	8:19819328:C:T	8	19819328	eQTLGen	eQTLGen_trans_eQTLs	ENSG00000007944	MYLIP	C	1.6498e-07	0.00162671	T	-
rs325	8:19819328:C:T	8	19819328	eQTLGen	eQTLGen_trans_eQTLs	ENSG00000131016	AKAP12	C	1.6106e-06	0.0125901	T	-
rs325	8:19819328:C:T	8	19819328	eQTLGen	eQTLGen_trans_eQTLs	ENSG00000140287	HDC	C	1.5522e-06	0.0121113	T	-
rs325	8:19819328:C:T	8	19819328	eQTLGen	eQTLGen_trans_eQTLs	ENSG00000165029	ABCA1	C	1.395e-08	0.000189723	T	-
rs325	8:19819328:C:T	8	19819328	GTEx/v8	Whole_Blood	ENSG00000175445	LPL	C	1.78006e-15	9.19259e-18	T	-
rs112380819	3:9498519:A:G	3	9498519	eQTLGen	eQTLGen_cis_eQTLs	ENSG00000134077	THUMPD3	A	5.1928e-216	0	A	-
rs112380819	3:9498519:A:G	3	9498519	eQTLGen	eQTLGen_cis_eQTLs	ENSG00000196220	SRGAP3	A	1.1638e-12	0	A	+
rs112380819	3:9498519:A:G	3	9498519	eQTLGen	eQTLGen_cis_eQTLs	ENSG00000214021	TTLL3	A	3.4875e-06	0.0100398	A	+
rs112380819	3:9498519:A:G	3	9498519	GTEx/v8	Whole_Blood	ENSG00000134077	THUMPD3	A	2.00412e-05	4.40925e-18	A	-
rs869400	3:185826740:G:T	3	185826740	eQTLGen	eQTLGen_cis_eQTLs	ENSG00000244405	ETV5	T	3.9457e-79	0	G	-
rs2815757	1:72764289:C:T	1	72764289	eQTLGen	eQTLGen_cis_eQTLs	ENSG00000172260	NEGR1	C	1.7965e-106	0	T	+
rs4808762	19:18326222:C:T	19	18326222	eQTLGen	eQTLGen_cis_eQTLs	ENSG00000096996	IL12RB1	C	1.169e-159	0	C	-
rs4808762	19:18326222:C:T	19	18326222	eQTLGen	eQTLGen_cis_eQTLs	ENSG00000099308	MAST3	C	1.0784e-65	0	C	-
rs4808762	19:18326222:C:T	19	18326222	eQTLGen	eQTLGen_cis_eQTLs	ENSG00000130518	KIAA1683	C	3.27170000000001e-310	0	C	+
rs4808762	19:18326222:C:T	19	18326222	eQTLGen	eQTLGen_cis_eQTLs	ENSG00000216490	IFI30	C	7.1941e-25	0	C	+
rs4808762	19:18326222:C:T	19	18326222	eQTLGen	eQTLGen_cis_eQTLs	ENSG00000254858	MPV17L2	C	1.739e-57	0	C	+
rs4808762	19:18326222:C:T	19	18326222	GTEx/v8	Whole_Blood	ENSG00000096996	IL12RB1	C	3.24655e-10	5.11768e-35	C	-
rs4808762	19:18326222:C:T	19	18326222	GTEx/v8	Whole_Blood	ENSG00000099308	MAST3	C	6.56074e-07	1.40935e-10	C	-
rs4808762	19:18326222:C:T	19	18326222	GTEx/v8	Whole_Blood	ENSG00000130518	KIAA1683	C	2.44001e-05	1.24357e-23	C	+
rs4808762	19:18326222:C:T	19	18326222	GTEx/v8	Whole_Blood	ENSG00000254858	MPV17L2	C	6.20499e-08	3.21258e-06	C	+
rs11030108	11:27695464:A:G	11	27695464	eQTLGen	eQTLGen_cis_eQTLs	ENSG00000148943	LIN7C	A	1.9702e-13	0	A	+
rs13107325	4:103188709:C:T	4	103188709	eQTLGen	eQTLGen_cis_eQTLs	ENSG00000138821	SLC39A8	T	2.9081e-10	0	T	-
rs2330795	22:24996582:A:G	22	24996582	eQTLGen	eQTLGen_cis_eQTLs	ENSG00000100031	GGT1	A	1.4207e-113	0	A	-
rs2330795	22:24996582:A:G	22	24996582	eQTLGen	eQTLGen_cis_eQTLs	ENSG00000167037	SGSM1	A	8.4442e-06	0.0238379	A	-
rs2330795	22:24996582:A:G	22	24996582	eQTLGen	eQTLGen_cis_eQTLs	ENSG00000178026	FAM211B	A	1.309e-78	0	A	-
rs2330795	22:24996582:A:G	22	24996582	GTEx/v8	Whole_Blood	ENSG00000100031	GGT1	A	1.24063e-08	3.64194e-17	A	-
rs2330795	22:24996582:A:G	22	24996582	GTEx/v8	Liver	ENSG00000100031	GGT1	A	7.11852e-06	0.00115246	A	+
rs7132908	12:50263148:A:G	12	50263148	eQTLGen	eQTLGen_cis_eQTLs	ENSG00000134287	ARF3	A	1.1591e-10	0	A	-
rs55931203	17:65854602:C:T	17	65854602	eQTLGen	eQTLGen_cis_eQTLs	ENSG00000171634	BPTF	T	5.4782e-12	0	T	+
rs28601761	8:126500031:C:G	8	126500031	eQTLGen	eQTLGen_trans_eQTLs	ENSG00000007944	MYLIP	G	6.2781e-06	0.0397382	C	-
rs57307148	12:1033183:A:C	12	1033183	eQTLGen	eQTLGen_cis_eQTLs	ENSG00000002016	RAD52	A	2.6503e-11	0	A	+
rs3814883	16:29994922:C:T	16	29994922	eQTLGen	eQTLGen_cis_eQTLs	ENSG00000013364	MVP	T	5.9336e-11	0	T	+
rs3814883	16:29994922:C:T	16	29994922	eQTLGen	eQTLGen_cis_eQTLs	ENSG00000090238	YPEL3	T	5.7531e-114	0	T	+
rs3814883	16:29994922:C:T	16	29994922	eQTLGen	eQTLGen_cis_eQTLs	ENSG00000102879	CORO1A	T	3.1463e-17	0	T	-
rs3814883	16:29994922:C:T	16	29994922	eQTLGen	eQTLGen_cis_eQTLs	ENSG00000102882	MAPK3	T	3.27170000000001e-310	0	T	-
rs3814883	16:29994922:C:T	16	29994922	eQTLGen	eQTLGen_cis_eQTLs	ENSG00000102886	GDPD3	T	8.518e-37	0	T	-
rs3814883	16:29994922:C:T	16	29994922	eQTLGen	eQTLGen_cis_eQTLs	ENSG00000103502	CDIPT	T	7.0303e-09	4.51467e-05	T	+
rs3814883	16:29994922:C:T	16	29994922	eQTLGen	eQTLGen_cis_eQTLs	ENSG00000149922	TBX6	T	6.5154e-29	0	T	+
rs3814883	16:29994922:C:T	16	29994922	eQTLGen	eQTLGen_cis_eQTLs	ENSG00000149923	PPP4C	T	1.7602e-76	0	T	-
rs3814883	16:29994922:C:T	16	29994922	eQTLGen	eQTLGen_cis_eQTLs	ENSG00000169203	RP11-231C14.4	T	2.245e-15	0	T	+
rs3814883	16:29994922:C:T	16	29994922	eQTLGen	eQTLGen_cis_eQTLs	ENSG00000169592	INO80E	T	1.6441e-275	0	T	-
rs3814883	16:29994922:C:T	16	29994922	eQTLGen	eQTLGen_cis_eQTLs	ENSG00000174943	KCTD13	T	4.5116e-25	0	T	+
rs3814883	16:29994922:C:T	16	29994922	eQTLGen	eQTLGen_cis_eQTLs	ENSG00000179958	DCTPP1	T	8.4793e-07	0.00268695	T	-
rs3814883	16:29994922:C:T	16	29994922	eQTLGen	eQTLGen_cis_eQTLs	ENSG00000179965	ZNF771	T	4.864e-07	0.00157398	T	-
rs3814883	16:29994922:C:T	16	29994922	GTEx/v8	Whole_Blood	ENSG00000090238	YPEL3	T	7.12795e-11	6.74107e-17	T	+
rs3814883	16:29994922:C:T	16	29994922	GTEx/v8	Whole_Blood	ENSG00000102882	MAPK3	T	1.42972e-31	7.40601e-45	T	-
rs3814883	16:29994922:C:T	16	29994922	GTEx/v8	Whole_Blood	ENSG00000102886	GDPD3	T	1.4642e-07	2.10437e-27	T	-
rs3814883	16:29994922:C:T	16	29994922	GTEx/v8	Whole_Blood	ENSG00000149922	TBX6	T	5.79409e-09	3.03682e-33	T	+
rs3814883	16:29994922:C:T	16	29994922	GTEx/v8	Whole_Blood	ENSG00000169592	INO80E	T	5.15853e-14	9.35032e-13	T	-
rs3814883	16:29994922:C:T	16	29994922	GTEx/v8	Liver	ENSG00000169592	INO80E	T	6.85132e-06	8.16056e-08	T	-
rs8030477	15:73085815:C:T	15	73085815	eQTLGen	eQTLGen_cis_eQTLs	ENSG00000066933	MYO9A	C	1.1061e-16	0	T	+
rs28546565	1:1553498:A:G	1	1553498	eQTLGen	eQTLGen_cis_eQTLs	ENSG00000189339	SLC35E2B	A	1.5154e-79	0	G	+
rs28546565	1:1553498:A:G	1	1553498	eQTLGen	eQTLGen_cis_eQTLs	ENSG00000197530	MIB2	A	9.8005e-30	0	G	-
rs28546565	1:1553498:A:G	1	1553498	eQTLGen	eQTLGen_cis_eQTLs	ENSG00000228594	C1orf233	A	9.5487e-14	0	G	-
rs28546565	1:1553498:A:G	1	1553498	eQTLGen	eQTLGen_cis_eQTLs	ENSG00000248333	CDK11B	A	2.3126e-10	0	G	+
rs28546565	1:1553498:A:G	1	1553498	GTEx/v8	Whole_Blood	ENSG00000189339	SLC35E2B	A	1.14566e-53	1.93415e-100	G	+
rs28546565	1:1553498:A:G	1	1553498	GTEx/v8	Whole_Blood	ENSG00000248333	CDK11B	A	3.92383e-07	5.22173e-15	G	+
rs28546565	1:1553498:A:G	1	1553498	GTEx/v8	Liver	ENSG00000189339	SLC35E2B	A	3.19326e-17	4.91963e-37	G	+
rs28675295	15:68116400:A:C	15	68116400	eQTLGen	eQTLGen_cis_eQTLs	ENSG00000033800	PIAS1	A	1.0308e-07	0.000351715	C	-
rs28675295	15:68116400:A:C	15	68116400	eQTLGen	eQTLGen_cis_eQTLs	ENSG00000128973	CLN6	A	1.7989e-07	0.000612079	C	+
rs28675295	15:68116400:A:C	15	68116400	eQTLGen	eQTLGen_cis_eQTLs	ENSG00000129007	CALML4	A	2.5722e-09	2.60298e-05	C	+
rs28675295	15:68116400:A:C	15	68116400	eQTLGen	eQTLGen_cis_eQTLs	ENSG00000137764	MAP2K5	A	3.27170000000001e-310	0	C	+
rs28675295	15:68116400:A:C	15	68116400	eQTLGen	eQTLGen_cis_eQTLs	ENSG00000188779	SKOR1	A	1.9728e-20	0	C	+
rs28675295	15:68116400:A:C	15	68116400	GTEx/v8	Whole_Blood	ENSG00000137764	MAP2K5	A	2.42562e-16	2.9211e-28	C	+
rs35980001	15:58722590:G:GC	15	58722590	GTEx/v8	Liver	ENSG00000166035	LIPC	GC	1.96736e-08	6.63147e-06	GC	-
rs62381945	5:132375335:C:T	5	132375335	eQTLGen	eQTLGen_cis_eQTLs	ENSG00000072364	AFF4	C	3.8559e-06	0.0111386	T	-
rs62381945	5:132375335:C:T	5	132375335	eQTLGen	eQTLGen_cis_eQTLs	ENSG00000164403	SHROOM1	C	1.3804e-08	7.05128e-05	T	-
rs62381945	5:132375335:C:T	5	132375335	eQTLGen	eQTLGen_cis_eQTLs	ENSG00000164406	LEAP2	C	8.7647e-06	0.0247898	T	-
rs62381945	5:132375335:C:T	5	132375335	eQTLGen	eQTLGen_cis_eQTLs	ENSG00000170606	HSPA4	C	2.7554e-119	0	T	+
rs62381945	5:132375335:C:T	5	132375335	GTEx/v8	Whole_Blood	ENSG00000170606	HSPA4	C	1.92773e-07	2.33495e-13	T	+
rs11855853	15:78012618:C:T	15	78012618	eQTLGen	eQTLGen_cis_eQTLs	ENSG00000140391	TSPAN3	T	5.9127e-14	0	C	+
rs57800857	4:140863365:A:C	4	140863365	eQTLGen	eQTLGen_cis_eQTLs	ENSG00000196782	MAML3	C	3.4351e-11	0	A	-
