# Supplementary material for: Genome-wide Studies Reveal Genetic Risk Factors for Hepatic Fat Content
Source: Genomics Proteomics Bioinformatics. 2024 Apr 17;22(2):qzae031. doi: 10.1093/gpbjnl/qzae031 (PMC12016563; doi:10.1093/gpbjnl/qzae031)
Supplement: qzae031_Supplementary_Data [file qzae031_supplementary_data.zip › Table S6-done.xlsx]

## Sheet: ST6. Replicate_FLI_histology
Table S6 Cross checking the significant genetic loci associated with FLI in well-established NAFLD cohort
Note: The table contains the evaluated results of the the identified independent loci with FLI from a histologically characterised NAFLD cohort. rsID means the rsID of the top lead SNP from UK Biobank. ld.snp means the SNP with highest LD r2 in the same locus, when the proxy SNP cannot be found in biopsy proven associations. CHR means the chromosome of top lead SNP. POS means the position of top …
rsID	ld.snp	CHR	POS	Non_effect_allele	Effect_allele	GWAS P_UKB	beta_UKB	se_UKB	NearestGene	GWAS P_histo	beta_histo	se_histo	or_histo	lowci_histo	upci_histo
rs964184		11	116648917	C	G	8.69905e-119	0.0783376	0.00338068	ZPR1	0.213893	0.0573251	0.0461208	1.059	0.967469	1.15919
rs56094641		16	53806453	A	G	4.95238e-111	0.0523468	0.00233798	FTO	0.0234416	0.079735	0.0351851	1.083	1.01083	1.16032
rs33951980	rs17145750	7	73029437	C	T	2.65942e-46	-0.0487024	0.003409	MLXIPL	0.369042	-0.0537173	0.0598008	0.9477	0.842883	1.06555
rs2180454		14	29690513	C	T	2.26076e-11	-0.01829	0.00273471	RP11-562L8.1	0.113951	-0.0652855	0.0413021	0.9368	0.863952	1.01579
rs7412		19	45412079	C	T	1.51333e-25	0.0438816	0.00420043	APOE	0.094124	-0.116309	0.0694784	0.8902	0.776867	1.02007
rs2239647	rs12883788	14	33292743	C	A	2.11742e-09	0.0138187	0.00230753	AKAP6	0.687466	-0.00531409	0.0132094	0.9947	0.969277	1.02079
rs539515		1	177889025	A	C	1.54438e-33	0.0341106	0.00282636	SEC16B	0.0140473	0.149282	0.0607812	1.161	1.03061	1.30789
rs62106258		2	417167	T	C	1.5967e-47	-0.0773386	0.00534068	AC105393.1	0.868064	-0.00380724	0.0229189	0.9962	0.95244	1.04197
rs317688		12	69726850	C	T	7.70858e-11	0.0171446	0.00263513	LYZ	0.458838	0.0295588	0.0399033	1.03	0.952513	1.11379
4:45165650_ATTC_A	rs13130484	4	45165650	ATTC	A	4.07052e-17	0.0197331	0.00234615	RP11-362I1.1	0.040642	0.0861777	0.0420961	1.09	1.00368	1.18375
rs1260326		2	27730940	C	T	9.67096e-44	0.0325556	0.00234725	GCKR	1.05628e-10	0.245296	0.0379794	1.278	1.18632	1.37676
rs66922415		18	57848651	A	G	2.89633e-62	0.045091	0.00270774	RP11-795H16.2	0.0451587	0.0880109	0.0439357	1.092	1.0019	1.1902
rs4815394		20	25197982	C	T	3.28451e-09	-0.0384153	0.00649268	ENTPD6	0.918817	-0.0155198	0.152269	0.9846	0.730544	1.32701
rs325		8	19819328	T	C	2.69831e-59	-0.0615979	0.00379334	LPL	0.131913	-0.121038	0.0803386	0.886	0.756917	1.0371
rs112380819	rs7651326	3	9498519	G	A	5.40204e-11	0.024927	0.00380019	SETD5	0.298763	0.0639133	0.0615089	1.066	0.94493	1.20258
rs869400		3	185826740	G	T	6.18512e-16	-0.0240308	0.00297204	ETV5:DGKG	0.083847	-0.0795845	0.0460348	0.9235	0.843823	1.0107
rs2815757		1	72764289	T	C	9.04247e-15	-0.0225359	0.00290709	RPL31P12	0.17881	-0.0644319	0.0479251	0.9376	0.853538	1.02994
rs4808762		19	18326222	T	C	4.11388e-18	0.0219398	0.00252891	AC068499.10:PDE4C	7.0708e-05	0.161268	0.0405819	1.175	1.08516	1.27228
5:55860907_GC_G	rs9686661	5	55860907	GC	G	4.06699e-18	0.0255551	0.00294518	AC022431.2	0.1325	0.0825012	0.054843	1.086	0.975319	1.20924
rs2396316	rs1399624	2	227133527	T	A	1.4377e-11	-0.0163365	0.00241877	AC068138.1	0.135713	-0.0565704	0.0379171	0.945	0.877316	1.01791
rs11030108		11	27695464	G	A	3.11196e-34	0.0299125	0.00245186	BDNF-AS:BDNF	0.495422	0.0544882	0.0799286	1.056	0.902874	1.2351
rs13107325		4	103188709	C	T	4.54014e-11	0.028801	0.00437354	SLC39A8	0.187253	-0.12579	0.095386	0.8818	0.731435	1.06308
rs2330795		22	24996582	G	A	1.80365e-128	0.0583198	0.00241855	SNRPD3:GGT1	0.791786	0.00995033	0.0376917	1.01	0.938075	1.08744
rs144037090	rs17733099	20	51199808	T	TTTTG	9.1052e-14	-0.0221436	0.00297099	RP4-723E3.1	0.359616	-0.0728933	0.0795694	0.9297	0.795448	1.08661
rs7132908		12	50263148	G	A	5.26313e-14	0.0177532	0.00235916	FAIM2	0.0145154	0.107957	0.0441678	1.114	1.02162	1.21474
rs55931203	rs28609796	17	65854602	C	T	2.36766e-31	0.0351644	0.0030191	BPTF	0.380863	0.0421012	0.0480439	1.043	0.949267	1.14599
rs28601761		8	126500031	C	G	1.59832e-34	-0.0291305	0.00237721	AC091114.1	2.4118e-05	-0.181042	0.0428716	0.8344	0.767152	0.907543
rs57307148		12	1033183	C	A	5.47006e-10	0.0174081	0.00280551	RAD52	0.0158292	0.1415	0.0586446	1.152	1.02691	1.29233
rs2964004		5	153215342	A	G	3.69421e-09	-0.0136088	0.00230762	GRIA1	0.499071	-0.0367677	0.054394	0.9639	0.866425	1.07234
rs686998		3	173119768	G	A	6.83208e-11	-0.0150187	0.00230196	NLGN1	0.0352349	-0.0813185	0.0386192	0.9219	0.854694	0.994391
1:112313430_GT_G	rs6687953	1	112313430	GT	G	4.0736e-10	0.0150645	0.00240986	KCND3	0.0183938	0.111541	0.0473115	1.118	1.01899	1.22663
10:22036917_TC_T	rs6482190	10	22036917	T	TC	1.12112e-14	0.0194603	0.00251922	MLLT10	0.383292	0.0324672	0.0372396	1.033	0.960288	1.11122
rs34045288		6	40369081	C	T	3.69574e-17	0.0204644	0.00242983	LRFN2	0.372049	0.0506931	0.05679	1.052	0.941185	1.17586
rs3814883		16	29994922	C	T	7.19534e-35	0.0284346	0.00230827	TAOK2	0.868519	0.0246926	0.149164	1.025	0.765161	1.37308
rs8030477		15	73085815	T	C	6.85423e-11	-0.0159929	0.00245147	ADPGK-AS1	0.132779	-0.0538228	0.0358047	0.9476	0.88338	1.01649
rs148535477	rs17639996	3	61264543	T	TG	1.28845e-10	-0.0199909	0.00310972	FHIT	0.174063	-0.0761254	0.0560049	0.9267	0.830361	1.03422
rs28546565	rs78721465	1	1553498	G	A	2.76372e-10	-0.0150452	0.00238378	MIB2	0.561526	0.0344014	0.059254	1.035	0.921515	1.16246
rs28675295		15	68116400	C	A	1.47239e-13	-0.0203356	0.00275191	SKOR1	0.138629	-0.0785022	0.0530092	0.9245	0.833268	1.02572
rs35980001	rs1800588	15	58722590	G	GC	5.75983e-11	0.0185655	0.00283449	ALDH1A2:LIPC	0.608253	0.0266419	0.0519773	1.027	0.927527	1.13714
rs62381945		5	132375335	T	C	1.09532e-10	-0.0174367	0.00270204	HSPA4	0.239527	-0.0433251	0.0368358	0.9576	0.8909	1.02929
5:87703384_GA_G	rs7445169	5	87703384	GA	G	1.94101e-17	-0.0246654	0.00290274	TMEM161B-AS1	0.412549	-0.0677437	0.082673	0.9345	0.794706	1.09888
rs11855853	rs11854808	15	78012618	C	T	5.04428e-10	-0.0161898	0.00260382	LINGO1	0.827612	0.00498754	0.0229033	1.005	0.960883	1.05114
15:57278634_GTTGA_G	rs78077031	15	57278634	GTTGA	G	1.18507e-11	0.0301607	0.00444716	TCF12	0.47988	-0.0465676	0.0659136	0.9545	0.838821	1.08613
rs10842240		12	24060075	G	C	1.11757e-11	0.0244725	0.00360394	SOX5	0.555138	0.0178399	0.0302331	1.018	0.959429	1.08015
rs1441264		13	79580919	A	G	1.45481e-09	-0.0147462	0.00243767	NIPA2P5	0.639769	0.0139029	0.0297057	1.014	0.956648	1.07479
rs57800857		4	140863365	A	C	2.0565e-15	-0.0190764	0.00240321	MAML3	0.0330801	-0.0868659	0.0407609	0.9168	0.846405	0.99305
rs116843064		19	8429323	G	A	3.36418e-15	-0.0656317	0.00833249	ANGPTL4	0.737886	0.0639133	0.190983	1.066	0.733143	1.54998
rs72681698	rs72677850	14	51207741	T	C	8.3957e-10	-0.0676636	0.0110251	NIN	0.555985	-0.0889405	0.15105	0.9149	0.680452	1.23013
rs10623997	rs158172	5	107478679	T	TATAATA	1.2083e-10	-0.0184929	0.00287234	FBXL17	0.915293	-0.0109598	0.10304	0.9891	0.808222	1.21046
