# Supplementary material for: Genome-wide Studies Reveal Genetic Risk Factors for Hepatic Fat Content
Source: Genomics Proteomics Bioinformatics. 2024 Apr 17;22(2):qzae031. doi: 10.1093/gpbjnl/qzae031 (PMC12016563; doi:10.1093/gpbjnl/qzae031)
Supplement: qzae031_Supplementary_Data [file qzae031_supplementary_data.zip › Table S7-done.xlsx]

## Sheet: ST7. FLI_variants_in_lipids
Table S7 Comparison of replicated FLI candidate loci with obesity-related lipid traits
Note: The table contains the assessment results of replicated FLI variants in a large electronic-health-record-based GWAS of serum lipids from the study of Hoffmann TJ and his colleagues. rsID means the rsID of replicated SNP from UK Biobank and UGLI. CHR means the chromosome of the replicated SNP. POS means the position of the replicated SNP on hg19. GWAS P_UKB means the P value from UK Biobank …
rsID	CHR	POS	Non_effect_allele	Effect_allele	GWAS P_UKB	beta_UKB	se_UKB	NearestGene	EA_lipid	EAF_lipid	sample_lipid	beta_TC	P.val_TC	beta_TG	P.val_TG	beta_HDL	P.val_HDL	beta_LDL	P.val_LDL
rs2330795	22	24996582	A	G	1.80365e-128	-0.0583198	0.00241855	SNRPD3:GGT1	G	0.528	10753	0.0215	0.11	0.00973	0.4	-0.00153	0.88	0.0235	0.083
rs964184	11	116648917	C	G	8.69905e-119	0.0783376	0.00338068	ZPR1	G	0.156	94674	0.102	8.5e-71	0.25	0	-0.0969	9.2e-95	0.0379	1.2e-10
rs56094641	16	53806453	G	A	4.95238e-111	-0.0523468	0.00233798	FTO	A	0.619	94674	0.00412	0.34	0.0161	3.7e-05	-0.0171	1.2e-06	0.00682	0.12
rs66922415	18	57848651	G	A	2.89633e-62	-0.045091	0.00270774	RP11-795H16.2	A	0.776	94674	-0.00111	0.82	0.000944	0.83	-0.00297	0.47	0.00116	0.82
rs325	8	19819328	C	T	2.69831e-59	0.0615979	0.00379334	LPL	T	0.898	94674	0.0114	0.097	0.186	5.6e-201	-0.136	6.7e-130	-0.00556	0.43
rs62106258	2	417167	C	T	1.5967e-47	0.0773386	0.00534068	AC105393.1	T	0.953	84422	-0.0157	0.13	-0.0108	0.25	0.0284	0.00096	-0.0284	0.0076
rs33951980	7	73029437	T	C	2.65942e-46	0.0487024	0.003409	MLXIPL	C	0.886	94674	0.0257	0.00012	0.137	5e-115	-0.0348	2.2e-10	-0.0151	0.027
rs1260326	2	27730940	C	T	9.67096e-44	0.0325556	0.00234725	GCKR	T	0.413	94674	0.0749	2.8e-70	0.147	0	-0.0135	0.0001	0.0266	7.4e-10
rs3814883	16	29994922	T	C	7.19534e-35	-0.0284346	0.00230827	TAOK2	C	0.536	87819	-0.00148	0.75	-0.00378	0.36	0.000771	0.84	3.76e-06	1
rs28601761	8	126500031	G	C	1.59832e-34	0.0291305	0.00237721	RP11-136O12.2	C	0.619	94674	0.079	1.3e-69	0.0841	2.4e-97	-0.0307	6.3e-17	0.0649	2.2e-45
rs11030108	11	27695464	G	A	3.11196e-34	0.0299125	0.00245186	BDNF-AS:BDNF	A	0.279	94674	-0.00451	0.33	0.00996	0.017	-0.0103	0.0067	-0.00415	0.38
rs539515	1	177889025	C	A	1.54438e-33	-0.0341106	0.00282636	SEC16B	A	0.81	94674	0.00415	0.43	0.00856	0.073	-0.00757	0.081	0.0049	0.36
rs55931203	17	65854602	T	C	2.36766e-31	-0.0351644	0.0030191	BPTF	C	0.779	94674	-0.0229	1.6e-05	-0.0132	0.0058	-0.00186	0.67	-0.0199	0.00024
rs7412	19	45412079	T	C	1.51333e-25	-0.0438816	0.00420043	APOE	C	0.918	87819	0.347	0	-0.0873	2.4e-32	-0.0854	1.5e-36	0.499	0
5:55860907_GC_G	5	55860907	G	GC	4.06699e-18	-0.0255551	0.00294518	AC022431.2	GC	0.822	94674	-0.0138	0.011	-0.047	1.4e-21	0.0321	9.6e-13	-0.0089	0.11
rs4808762	19	18326222	C	T	4.11388e-18	-0.0219398	0.00252891	AC068499.10:PDE4C	T	0.735	87380	-0.00314	0.55	0.000806	0.87	0.0083	0.057	-0.00899	0.098
rs34045288	6	40369081	T	C	3.69574e-17	-0.0204644	0.00242983	LRFN2	C	0.693	94674	-0.00433	0.34	-0.00359	0.38	0.00101	0.79	-0.0034	0.46
4:45165650_ATTC_A	4	45165650	A	ATTC	4.07052e-17	-0.0197331	0.00234615	RP11-362I1.1	ATTC	0.626	94674	-0.00469	0.31	-0.000678	0.87	-0.00846	0.024	9.5e-05	0.98
rs869400	3	185826740	G	T	6.18512e-16	-0.0240308	0.00297204	ETV5:DGKG	T	0.19	94674	-0.0235	1.6e-05	0.00251	0.61	-0.0338	3.8e-14	-0.0114	0.039
rs7445169*	5	87703099	G	C	9.16306e-16	0.0227507	0.00283055	TMEM161B-AS1	C	0.778	94674	-0.00151	0.76	-0.0067	0.14	0.00645	0.12	-0.00154	0.76
rs57800857	4	140863365	C	A	2.0565e-15	0.0190764	0.00240321	MAML3	A	0.648	94674	-0.00363	0.41	0.00128	0.75	-0.000709	0.85	-0.00496	0.27
rs116843064	19	8429323	G	A	3.36418e-15	-0.0656317	0.00833249	ANGPTL4	-	-	-	-	-	-	-	-	-	-	-
rs2815757	1	72764289	T	C	9.04247e-15	-0.0225359	0.00290709	RPL31P12	C	0.163	94674	-0.00752	0.18	-0.00971	0.056	0.00145	0.76	-0.00544	0.35
10:22036917_TC_T	10	22036917	T	TC	1.12112e-14	0.0194603	0.00251922	MLLT10	TC	0.315	94674	-0.00221	0.64	0.00125	0.77	-0.00686	0.076	0.000285	0.95
rs7132908	12	50263148	A	G	5.26313e-14	-0.0177532	0.00235916	FAIM2	G	0.639	94674	0.00319	0.47	0.00866	0.031	-0.00159	0.66	0.000959	0.83
rs144037090	20	51199808	TTTTG	T	9.1052e-14	0.0221436	0.00297099	RP4-723E3.1	T	0.824	94674	0.0071	0.2	0.0068	0.17	0.000289	0.95	0.0055	0.33
rs28675295	15	68116400	A	C	1.47239e-13	0.0203356	0.00275191	SKOR1	C	0.719	94674	0.00133	0.78	-0.00737	0.093	-0.00293	0.46	0.00568	0.25
rs10842240	12	24060075	C	G	1.11757e-11	-0.0244725	0.00360394	SOX5	G	0.817	94674	0.00159	0.79	-0.00632	0.23	0.00554	0.25	0.00328	0.58
15:57278634_GTTGA_G	15	57278634	G	GTTGA	1.18507e-11	-0.0301607	0.00444716	TCF12	GTTGA	0.935	94674	-0.0448	1.4e-07	-0.0248	0.0013	-0.0127	0.068	-0.0343	8e-05
rs2180454	14	29690513	C	T	2.26076e-11	-0.01829	0.00273471	RP11-562L8.1	T	0.239	94674	0.0072	0.14	-0.00228	0.6	-0.00195	0.63	0.0119	0.017
rs13107325	4	103188709	T	C	4.54014e-11	-0.028801	0.00437354	SLC39A8	C	0.934	94235	0.0552	4.6e-11	-0.0168	0.026	0.0666	5.6e-22	0.0382	8.4e-06
rs1399624*	2	227133220	T	C	4.58074e-11	-0.0157269	0.00238866	AC068138.1	C	0.33	94674	-0.00197	0.66	-0.0367	4.3e-20	0.0343	6.3e-21	-0.00114	0.8
rs112380819	3	9498519	A	G	5.40204e-11	-0.024927	0.00380019	SETD5	G	0.905	94674	0.0124	0.086	-0.00635	0.33	0.00457	0.44	0.014	0.057
rs35980001	15	58722590	GC	G	5.75983e-11	-0.0185655	0.00283449	ALDH1A2:LIPC	G	0.77	94674	-0.063	5.4e-35	-0.0491	1.3e-26	-0.0969	2.4e-118	-0.00884	0.09
rs686998	3	173119768	G	A	6.83208e-11	-0.0150187	0.00230196	NLGN1	A	0.454	94674	0.00466	0.27	-0.00269	0.48	0.00461	0.18	0.00529	0.22
rs8030477	15	73085815	T	C	6.85423e-11	-0.0159929	0.00245147	ADPGK-AS1	C	0.367	94674	-0.00876	0.049	-0.00785	0.051	-0.00231	0.53	-0.00436	0.34
rs317688	12	69726850	C	T	7.70858e-11	0.0171446	0.00263513	LYZ	T	0.271	94674	-0.00523	0.27	-0.00121	0.78	-0.000423	0.91	-0.00373	0.44
rs62381945	5	132375335	C	T	1.09532e-10	0.0174367	0.00270204	HSPA4	T	0.774	94674	-0.00285	0.57	0.0161	0.00043	-0.0131	0.0017	-0.00376	0.47
rs148535477	3	61264543	TG	T	1.28845e-10	0.0199909	0.00310972	FHIT	T	0.855	94674	-0.00578	0.33	-0.00453	0.4	-0.00545	0.27	-0.00355	0.56
rs28546565	1	1553498	A	G	2.76372e-10	0.0150452	0.00238378	MIB2	G	0.766	10753	-0.0117	0.46	-0.0288	0.038	0.0178	0.14	-0.00977	0.54
rs11855853	15	78012618	T	C	5.04428e-10	0.0161898	0.00260382	LINGO1	C	0.768	94674	0.0102	0.046	0.000139	0.98	0.00439	0.29	0.00974	0.061
rs57307148	12	1033183	A	C	5.47006e-10	-0.0174081	0.00280551	RAD52	C	0.803	94674	0.000809	0.88	-0.000994	0.84	-0.00655	0.13	0.00592	0.28
rs1441264	13	79580919	A	G	1.45481e-09	-0.0147462	0.00243767	NIPA2P5	G	0.387	94674	0.00133	0.76	0.00664	0.087	-0.00392	0.27	0.00107	0.81
rs2239647	14	33292743	C	A	2.11742e-09	0.0138187	0.00230753	AKAP6	A	0.435	94674	0.00172	0.68	0.0018	0.64	-0.00286	0.41	0.00168	0.7
rs158172*	5	107424308	G	A	2.78104e-09	0.0164997	0.00277585	FBXL17	A	0.772	94674	0.00412	0.41	-0.00447	0.32	0.0031	0.45	0.00299	0.56
rs4815394	20	25197982	C	T	3.28451e-09	-0.0384153	0.00649268	ENTPD6	T	0.0313	87380	-0.0197	0.14	-0.0115	0.33	-0.00288	0.79	-0.0169	0.21
rs6687953*	1	112293512	G	A	3.31545e-09	-0.0138901	0.00234822	INKA2	A	0.597	94674	0.000661	0.88	-0.00699	0.068	0.00865	0.013	0.00029	0.95
rs2964004	5	153215342	G	A	3.69421e-09	0.0136088	0.00230762	GRIA1	A	0.502	94674	-0.00573	0.18	-0.00386	0.32	-0.00408	0.25	-0.00179	0.68
rs72677850*	14	50849397	A	G	4.80889e-09	0.0512869	0.00876151	CDKL1	G	0.991	10753	-0.0241	0.75	0.137	0.037	-0.0519	0.37	-0.0673	0.37
