# Supplementary material for: Genome-wide Studies Reveal Genetic Risk Factors for Hepatic Fat Content
Source: Genomics Proteomics Bioinformatics. 2024 Apr 17;22(2):qzae031. doi: 10.1093/gpbjnl/qzae031 (PMC12016563; doi:10.1093/gpbjnl/qzae031)
Supplement: qzae031_Supplementary_Data [file qzae031_supplementary_data.zip › Table S8-done.xlsx]

## Sheet: ST8. SNPs in FLI and MRI
Table S8 Comparison of FLI GWAS and MRI-PDFF GWAS results in UK Biobank
Note: The table contains the cross-checked results of identified genetic variants of FLI and the identified genetic variants from MRI-PDFF meta-analysis. All the results are from the UK Biobank. CHR means the chromosome of proxy SNP. POS means the position of proxy SNP on hg19. NearestGene means the the nearest gene of the SNP based on ANNOVAR annotations. GWAS P_FLI means the P value from FLI as…
rsID	CHR	POS	Non_effect_allele	Effect_allele	NearestGene	GWAS P_FLI	beta_FLI	se_FLI	GWAS P_MRI-PDFF	or_MRI-PDFF
MRI-PDFF candidate loci
6:52991518_TTA_T	6	52991518	TTA	T	GCM1	0.021135	0.00811216	0.00351852	3.16e-09	1.104
rs72910057	11	46331362	G	T	CREB3L1	0.00239807	0.011078	0.00364897	5.402e-09	1.10681
rs56255430	19	19477877	A	C	MAU2	2.29289e-10	-0.0262365	0.00413804	9.315e-46	1.32031
rs429358	19	45411941	T	C	APOE	0.423719	-0.00252609	0.00315767	2.003e-14	0.890313
rs2294915	22	44340904	C	T	PNPLA3	0.00233187	-0.00829287	0.00272402	2.809e-80	1.27665
FLI candidate loci
rs964184	11	116648917	C	G	ZNF259	8.69905e-119	0.0783376	0.00338068	0.3253	1.01595
rs56094641	16	53806453	A	G	FTO	4.95238e-111	0.0523468	0.00233798	0.03191	1.02417
rs33951980	7	73029437	C	T	MLXIPL	2.65942e-46	-0.0487024	0.003409	0.5754	1.00918
rs2180454	14	29690513	C	T	RP11-562L8.1	2.26076e-11	-0.01829	0.00273471	0.2416	0.984931
rs7412	19	45412079	C	T	APOE	1.51333e-25	0.0438816	0.00420043	0.3943	1.01729
rs2239647	14	33292743	C	A	AKAP6	2.11742e-09	0.0138187	0.00230753	0.5888	1.00594
rs539515	1	177889025	A	C	SEC16B	1.54438e-33	0.0341106	0.00282636	0.9396	1.0011
rs62106258	2	417167	T	C	AC105393.1	1.5967e-47	-0.0773386	0.00534068	0.5616	0.978091
rs317688	12	69726850	C	T	LYZ	7.70858e-11	0.0171446	0.00263513	0.4294	1.01885
4:45165650_ATTC_A	4	45165650	ATTC	A	RP11-362I1.1	4.07052e-17	0.0197331	0.00234615	0.9655	0.9995
rs1260326	2	27730940	C	T	GCKR	9.67096e-44	0.0325556	0.00234725	1.838e-07	1.05977
rs66922415	18	57848651	A	G	RP11-795H16.2	2.89633e-62	0.045091	0.00270774	0.6743	0.99453
rs4815394	20	25197982	C	T	ENTPD6	3.28451e-09	-0.0384153	0.00649268	0.01861	0.928419
rs325	8	19819328	T	C	LPL	2.69831e-59	-0.0615979	0.00379334	0.164	0.975039
rs112380819	3	9498519	G	A	SETD5	5.40204e-11	0.024927	0.00380019	0.1799	1.02438
rs869400	3	185826740	G	T	ETV5:DGKG	6.18512e-16	-0.0240308	0.00297204	0.6048	1.01204
rs2815757	1	72764289	T	C	RPL31P12	9.04247e-15	-0.0225359	0.00290709	0.9087	0.998403
rs4808762	19	18326222	T	C	PDE4C	4.11388e-18	0.0219398	0.00252891	0.0004347	1.04341
5:55860907_GC_G	5	55860907	GC	G	AC022431.2	4.06699e-18	0.0255551	0.00294518	0.001622	1.04504
rs2396316	2	227133527	T	A	AC068138.1	1.4377e-11	-0.0163365	0.00241877	0.0256	0.974564
rs11030108	11	27695464	G	A	BDNF-AS:BDNF	3.11196e-34	0.0299125	0.00245186	0.6096	1.00594
rs13107325	4	103188709	C	T	SLC39A8	4.54014e-11	0.028801	0.00437354	0.6637	1.00929
rs2330795	22	24996582	G	A	SNRPD3:GGT1	1.80365e-128	0.0583198	0.00241855	0.7315	0.996016
rs144037090	20	51199808	T	TTTTG	RP4-723E3.1	9.1052e-14	-0.0221436	0.00297099	0.05543	0.968898
rs7132908	12	50263148	G	A	FAIM2	5.26313e-14	0.0177532	0.00235916	0.2533	1.01451
rs55931203	17	65854602	C	T	BPTF	2.36766e-31	0.0351644	0.0030191	0.5843	1.00786
rs28601761	8	126500031	C	G	RP11-136O12.2	1.59832e-34	-0.0291305	0.00237721	0.003455	0.948137
rs57307148	12	1033183	C	A	RAD52	5.47006e-10	0.0174081	0.00280551	0.1353	1.0202
rs2964004	5	153215342	A	G	GRIA1	3.69421e-09	-0.0136088	0.00230762	0.4098	0.983961
rs686998	3	173119768	G	A	NLGN1	6.83208e-11	-0.0150187	0.00230196	0.9778	1.0003
1:112313430_GT_G	1	112313430	GT	G	KCND3	4.0736e-10	0.0150645	0.00240986	0.9783	1.001
10:22036917_TC_T	10	22036917	T	TC	MLLT10	1.12112e-14	0.0194603	0.00251922	0.2824	1.01297
rs34045288	6	40369081	C	T	LRFN2	3.69574e-17	0.0204644	0.00242983	0.4417	1.00888
rs3814883	16	29994922	C	T	TAOK2	7.19534e-35	0.0284346	0.00230827	0.3847	0.990589
rs8030477	15	73085815	T	C	ADPGK-AS1	6.85423e-11	-0.0159929	0.00245147	0.5097	0.992359
rs148535477	3	61264543	T	TG	FHIT	1.28845e-10	-0.0199909	0.00310972	0.4249	0.988435
rs28546565	1	1553498	G	A	MIB2	2.76372e-10	-0.0150452	0.00238378	0.1734	0.98464
rs28675295	15	68116400	C	A	SKOR1	1.47239e-13	-0.0203356	0.00275191	0.924	0.998801
rs35980001	15	58722590	G	GC	ALDH1A2:LIPC	5.75983e-11	0.0185655	0.00283449	0.3628	0.979432
rs62381945	5	132375335	T	C	HSPA4	1.09532e-10	-0.0174367	0.00270204	0.0303	0.972479
5:87703384_GA_G	5	87703384	GA	G	TMEM161B-AS1	1.94101e-17	-0.0246654	0.00290274	0.7739	0.996115
rs11855853	15	78012618	C	T	LINGO1	5.04428e-10	-0.0161898	0.00260382	0.0792	0.976467
15:57278634_GTTGA_G	15	57278634	GTTGA	G	TCF12	1.18507e-11	0.0301607	0.00444716	0.6211	0.989315
rs10842240	12	24060075	G	C	SOX5	1.11757e-11	0.0244725	0.00360394	0.1626	1.02449
rs1441264	13	79580919	A	G	NIPA2P5	1.45481e-09	-0.0147462	0.00243767	0.3233	0.988728
rs57800857	4	140863365	A	C	MAML3	2.0565e-15	-0.0190764	0.00240321	0.6683	0.995124
rs116843064	19	8429323	G	A	ANGPTL4	3.36418e-15	-0.0656317	0.00833249	0.1723	0.948047
rs72681698	14	51207741	T	C	NIN	8.3957e-10	-0.0676636	0.0110251	0.479496	0.947404
rs10623997	5	107478679	T	TATAATA	FBXL17	1.2083e-10	-0.0184929	0.00287234	0.03309	0.971157
