# Supplementary material for: Genome-wide Studies Reveal Genetic Risk Factors for Hepatic Fat Content
Source: Genomics Proteomics Bioinformatics. 2024 Apr 17;22(2):qzae031. doi: 10.1093/gpbjnl/qzae031 (PMC12016563; doi:10.1093/gpbjnl/qzae031)
Supplement: qzae031_Supplementary_Data [file qzae031_supplementary_data.zip › Table S9-done.xlsx]

## Sheet: ST9. MR_MRI
Table S9 Raw MR analysis results of the inverse variance weighted method (with the exposure of MRI-PDFF)
Note: The table contains all MR results after the filtering of redundent taxa applied. Outcome means the MR outcome trait name, the taxa name from MibioGen. Exposure means the MR exposure trait name, in this case is MRI-PDFF. Nsnp means the number of instrumental variables. Beta means the beta of the inverse variance weighted MR test. se means the standard error of the inverse variance weighted M…
Outcome	Exposure	Nsnp	Beta	SE	Pval	Heterogeneity_test	Pleiotropy_test	BH_qval
family.Actinomycetaceae.id.421	MRI	3	-0.0152999	0.0108065	0.156831	0.260129	0.860477	0.935694
family.BacteroidalesS24.7group.id.11173	MRI	3	0.0140698	0.00925836	0.12859	0.969505	0.855743	0.935694
family.Erysipelotrichaceae.id.2149	MRI	3	-0.0114832	0.00787335	0.144706	0.194454	0.329506	0.935694
family.FamilyXI.id.1936	MRI	2	-0.0213302	0.0150074	0.155226	0.634111	NA	0.935694
family.FamilyXIII.id.1957	MRI	3	-0.0143443	0.00639128	0.0248101	0.673658	0.652393	0.935694
family.Veillonellaceae.id.2172	MRI	3	0.0101246	0.00658323	0.124063	0.778319	0.712031	0.935694
genus..Eubacteriumcoprostanoligenesgroup.id.11375	MRI	3	-0.0142429	0.00629247	0.0236058	0.814529	0.686288	0.935694
genus..Eubacteriumrectalegroup.id.14374	MRI	3	0.0105479	0.00629881	0.0940143	0.555845	0.544194	0.935694
genus..Eubacteriumventriosumgroup.id.11341	MRI	3	0.0127953	0.00668782	0.0557188	0.607613	0.683066	0.935694
genus.Alistipes.id.968	MRI	3	0.010452	0.00626009	0.094994	0.592489	0.766632	0.935694
genus.Anaerostipes.id.1991	MRI	3	-0.0115831	0.00637248	0.0691131	0.967356	0.854485	0.935694
genus.Bacteroides.id.918	MRI	3	0.0179033	0.00752603	0.0173669	0.22301	0.866664	0.935694
genus.Blautia.id.1992	MRI	3	-0.0107263	0.00614762	0.0810208	0.871029	0.725509	0.935694
genus.Butyricimonas.id.945	MRI	3	0.0184488	0.00798003	0.0207851	0.9267	0.901166	0.935694
genus.Coprococcus3.id.11303	MRI	3	-0.0116512	0.00658512	0.0768413	0.467628	0.928627	0.935694
genus.Dialister.id.2183	MRI	3	0.0108801	0.00758208	0.151295	0.925093	0.917407	0.935694
genus.Dorea.id.1997	MRI	3	-0.0128082	0.00625174	0.0404873	0.840734	0.740876	0.935694
genus.Faecalibacterium.id.2057	MRI	3	0.0136071	0.00635834	0.0323516	0.346297	0.592973	0.935694
genus.FamilyXIIIAD3011group.id.11293	MRI	3	-0.0110807	0.00694704	0.110708	0.722252	0.612038	0.935694
genus.Gordonibacter.id.821	MRI	3	-0.0228731	0.0137488	0.0961843	0.957867	0.945121	0.935694
genus.Olsenella.id.822	MRI	3	-0.0274664	0.0132998	0.0389064	0.377174	0.778353	0.935694
genus.Oscillibacter.id.2063	MRI	3	0.0169212	0.00863369	0.0500075	0.832208	0.980915	0.935694
genus.Parasutterella.id.2892	MRI	3	-0.0154435	0.00779791	0.0476511	0.502165	0.48036	0.935694
genus.Prevotella7.id.11182	MRI	3	-0.0201837	0.0140132	0.149773	0.833288	0.806574	0.935694
genus.RikenellaceaeRC9gutgroup.id.11191	MRI	3	-0.0226385	0.0148815	0.128198	0.333111	0.413825	0.935694
genus.RuminococcaceaeUCG009.id.11366	MRI	3	0.0171797	0.00949593	0.0704258	0.686879	0.677988	0.935694
genus.Sellimonas.id.14369	MRI	3	-0.0251109	0.0147775	0.0892683	0.920943	0.763681	0.935694
genus.Senegalimassilia.id.11160	MRI	3	-0.0201032	0.00982054	0.040652	0.501363	0.719762	0.935694
genus.Slackia.id.825	MRI	3	-0.0155697	0.0105183	0.138805	0.806274	0.778055	0.935694
genus.Sutterella.id.2896	MRI	3	0.0110793	0.00722401	0.125107	0.872615	0.81361	0.935694
order.Actinomycetales.id.420	MRI	3	-0.0154479	0.0109529	0.158424	0.250695	0.875115	0.935694
order.Bacillales.id.1674	MRI	3	-0.0232947	0.0146839	0.112645	0.673494	0.544067	0.935694
genus.Hungatella.id.11306	MRI	3	0.0222392	0.0159771	0.163939	0.226046	0.77324	0.938921
genus.Haemophilus.id.3698	MRI	3	-0.0118623	0.00874221	0.174812	0.705885	0.616924	0.943984
genus.unknowngenus.id.959	MRI	3	0.0165058	0.012115	0.173064	0.810854	0.800419	0.943984
class.Bacilli.id.1673	MRI	3	-0.00666593	0.00629733	0.289813	0.575032	0.5099	0.964201
family.Coriobacteriaceae.id.811	MRI	3	-0.00733279	0.00648947	0.258497	0.337584	0.697375	0.964201
family.Desulfovibrionaceae.id.3169	MRI	3	-0.00686122	0.00674225	0.308846	0.892824	0.935158	0.964201
family.Enterobacteriaceae.id.3469	MRI	3	0.00855191	0.00712827	0.230249	0.679745	0.607257	0.964201
family.Pasteurellaceae.id.3689	MRI	3	-0.0095466	0.00860688	0.267351	0.802789	0.809725	0.964201
family.Peptococcaceae.id.2024	MRI	3	-0.0126675	0.0132862	0.340371	0.0616544	0.83546	0.964201
family.Rikenellaceae.id.967	MRI	3	0.00677014	0.00650108	0.297696	0.338016	0.960666	0.964201
family.Streptococcaceae.id.1850	MRI	3	-0.00622316	0.00643244	0.333312	0.449953	0.435	0.964201
family.Verrucomicrobiaceae.id.4036	MRI	3	-0.00746983	0.00756999	0.323756	0.988743	0.949087	0.964201
genus..Eubacteriumoxidoreducensgroup.id.11339	MRI	3	-0.0107196	0.0112766	0.341807	0.487849	0.460757	0.964201
genus..Eubacteriumxylanophilumgroup.id.14375	MRI	3	0.00855327	0.00714691	0.231393	0.624594	0.543758	0.964201
genus..Ruminococcusgnavusgroup.id.14376	MRI	3	-0.0140637	0.0107778	0.191935	0.347194	0.433393	0.964201
genus.Actinomyces.id.423	MRI	3	-0.0131628	0.0116365	0.257988	0.220172	0.877765	0.964201
genus.Akkermansia.id.4037	MRI	3	-0.00747627	0.00757015	0.323349	0.98765	0.929159	0.964201
genus.Allisonella.id.2174	MRI	3	0.0151171	0.0154709	0.328504	0.322695	0.660877	0.964201
genus.Anaerotruncus.id.2054	MRI	3	0.00714391	0.00644795	0.26789	0.660845	0.545278	0.964201
genus.Butyricicoccus.id.2055	MRI	3	0.00669746	0.00632198	0.289421	0.669559	0.535832	0.964201
genus.Coprococcus1.id.11301	MRI	3	-0.0063921	0.00640122	0.318	0.671881	0.681403	0.964201
genus.Flavonifractor.id.2059	MRI	3	0.00801174	0.00805089	0.319669	0.635778	0.726206	0.964201
genus.Holdemanella.id.11393	MRI	3	-0.0147104	0.0124759	0.238357	0.173014	0.711155	0.964201
genus.Odoribacter.id.952	MRI	3	-0.0077265	0.0078884	0.327344	0.26471	0.643251	0.964201
genus.Peptococcus.id.2037	MRI	3	-0.011529	0.0108715	0.288929	0.786125	0.634728	0.964201
genus.Prevotella9.id.11183	MRI	3	-0.00905795	0.00831539	0.276022	0.740596	0.959757	0.964201
genus.Ruminiclostridium5.id.11355	MRI	3	-0.00949782	0.00915065	0.299298	0.119667	0.9157	0.964201
genus.RuminococcaceaeUCG004.id.11362	MRI	3	-0.00848057	0.00854585	0.321021	0.38817	0.406344	0.964201
genus.RuminococcaceaeUCG014.id.11371	MRI	3	-0.00783317	0.00688553	0.255276	0.920641	0.754117	0.964201
genus.Streptococcus.id.1853	MRI	3	-0.00820628	0.00647843	0.205259	0.37847	0.410624	0.964201
genus.unknowngenus.id.1868	MRI	3	0.00893521	0.00816229	0.273651	0.3736	0.626097	0.964201
genus.Veillonella.id.2198	MRI	3	-0.0193387	0.016335	0.23646	0.0293278	0.727112	0.964201
order.Desulfovibrionales.id.3156	MRI	3	-0.00652286	0.00674179	0.333281	0.896891	0.924442	0.964201
order.Selenomonadales.id.2165	MRI	3	0.00740983	0.00616265	0.229217	0.826864	0.681601	0.964201
order.Verrucomicrobiales.id.4030	MRI	3	-0.00753883	0.00757001	0.319308	0.988301	0.946835	0.964201
class.Deltaproteobacteria.id.3087	MRI	3	-0.00633242	0.00673658	0.347214	0.891345	0.924417	0.965052
genus.Howardella.id.2000	MRI	3	-0.0122848	0.0133749	0.358357	0.607711	0.644789	0.981586
class.Actinobacteria.id.419	MRI	3	-0.00759697	0.010584	0.472892	0.0689967	0.720212	0.999261
class.Alphaproteobacteria.id.2379	MRI	3	2.5525e-05	0.00843828	0.997586	0.371282	0.396812	0.999261
class.Bacteroidia.id.912	MRI	3	0.00839504	0.0103946	0.419299	0.0568186	0.737513	0.999261
class.Betaproteobacteria.id.2867	MRI	3	-0.00156036	0.00634903	0.805865	0.952714	0.820223	0.999261
class.Clostridia.id.1859	MRI	3	-0.00205851	0.00850231	0.808693	0.14666	0.964538	0.999261
class.Gammaproteobacteria.id.3303	MRI	3	0.00380114	0.00657361	0.563101	0.849676	0.681671	0.999261
class.Melainabacteria.id.1589	MRI	3	-0.000512874	0.0140384	0.970857	0.181229	0.565697	0.999261
family.Acidaminococcaceae.id.2166	MRI	3	0.00137384	0.00767641	0.857962	0.344497	0.397978	0.999261
family.Alcaligenaceae.id.2875	MRI	3	-0.00383057	0.0064137	0.550342	0.799502	0.983263	0.999261
family.Christensenellaceae.id.1866	MRI	3	-0.00426398	0.00769824	0.579654	0.233849	0.702116	0.999261
family.Clostridiaceae1.id.1869	MRI	3	-0.00454444	0.0142145	0.749193	0.0146038	0.97926	0.999261
family.ClostridialesvadinBB60group.id.11286	MRI	3	-0.00167765	0.00814776	0.836867	0.942688	0.991847	0.999261
family.Defluviitaleaceae.id.1924	MRI	3	0.000430099	0.0091089	0.96234	0.91406	0.837947	0.999261
family.Lachnospiraceae.id.1987	MRI	3	-0.000550104	0.00613857	0.928594	0.911319	0.839752	0.999261
family.Lactobacillaceae.id.1836	MRI	3	0.00455704	0.00984924	0.643594	0.800189	0.685626	0.999261
family.Methanobacteriaceae.id.121	MRI	3	0.00566622	0.0242239	0.815054	0.0443958	0.257492	0.999261
family.Oxalobacteraceae.id.2966	MRI	3	0.000460849	0.0242777	0.984855	0.0115197	0.31095	0.999261
family.Peptostreptococcaceae.id.2042	MRI	3	-0.00544764	0.0076732	0.477731	0.251547	0.860935	0.999261
family.Porphyromonadaceae.id.943	MRI	3	-0.000518032	0.00619016	0.933306	0.942881	0.809226	0.999261
family.Prevotellaceae.id.960	MRI	3	-0.000369223	0.00684191	0.956963	0.791002	0.740701	0.999261
family.Rhodospirillaceae.id.2717	MRI	3	-0.000243309	0.0151115	0.987154	0.0593436	0.303938	0.999261
family.Ruminococcaceae.id.2050	MRI	3	0.000481451	0.00613536	0.937453	0.515525	0.55556	0.999261
family.Victivallaceae.id.2255	MRI	3	0.0077067	0.0135169	0.568575	0.652462	0.633308	0.999261
genus..Clostridiuminnocuumgroup.id.14397	MRI	3	0.00370411	0.0127872	0.772066	0.953891	0.978854	0.999261
genus..Eubacteriumbrachygroup.id.11296	MRI	3	0.00806998	0.0129442	0.532993	0.83072	0.669312	0.999261
genus..Eubacteriumeligensgroup.id.14372	MRI	3	0.00624878	0.00853934	0.464313	0.210695	0.332376	0.999261
genus..Eubacteriumfissicatenagroup.id.14373	MRI	3	-0.000256959	0.0136629	0.984995	0.746773	0.588677	0.999261
genus..Eubacteriumhalliigroup.id.11338	MRI	3	-0.00157849	0.00642693	0.805988	0.389741	0.881516	0.999261
genus..Eubacteriumnodatumgroup.id.11297	MRI	3	-0.0062302	0.0147534	0.672815	0.3576	0.414801	0.999261
genus..Eubacteriumruminantiumgroup.id.11340	MRI	3	-0.0041895	0.00945892	0.657827	0.462294	0.433724	0.999261
genus..Ruminococcusgauvreauiigroup.id.11342	MRI	3	-0.00366848	0.00715823	0.608312	0.664096	0.537608	0.999261
genus..Ruminococcustorquesgroup.id.14377	MRI	3	6.33879e-05	0.0062257	0.991876	0.665523	0.774084	0.999261
genus.Adlercreutzia.id.812	MRI	3	-0.00355099	0.00905006	0.694783	0.483499	0.773178	0.999261
genus.Anaerofilum.id.2053	MRI	3	0.00568309	0.014269	0.690423	0.222755	0.971839	0.999261
genus.Barnesiella.id.944	MRI	3	0.00200008	0.00691847	0.77251	0.888613	0.916395	0.999261
genus.Bifidobacterium.id.436	MRI	3	-0.00727947	0.0101568	0.473552	0.10683	0.754687	0.999261
genus.Bilophila.id.3170	MRI	3	-0.00202272	0.00731353	0.782108	0.571774	0.659297	0.999261
genus.Butyrivibrio.id.1993	MRI	3	0.00323172	0.015338	0.833121	0.299871	0.365241	0.999261
genus.CandidatusSoleaferrea.id.11350	MRI	3	-0.00717608	0.0105679	0.497111	0.794059	0.621971	0.999261
genus.Catenibacterium.id.2153	MRI	3	-0.0139696	0.0189273	0.460473	0.1871	0.728224	0.999261
genus.ChristensenellaceaeR.7group.id.11283	MRI	3	-0.00417368	0.00659767	0.526996	0.354515	0.761895	0.999261
genus.Clostridiumsensustricto1.id.1873	MRI	3	-0.00470164	0.012351	0.703449	0.042308	0.961991	0.999261
genus.Collinsella.id.815	MRI	3	-0.00747059	0.0153451	0.626373	0.0072163	0.41252	0.999261
genus.Coprobacter.id.949	MRI	3	-0.00159386	0.0108958	0.883699	0.309821	0.432063	0.999261
genus.Coprococcus2.id.11302	MRI	3	-0.00113101	0.00771235	0.883408	0.934989	0.809898	0.999261
genus.DefluviitaleaceaeUCG011.id.11287	MRI	3	0.00159357	0.00911856	0.861267	0.931406	0.872617	0.999261
genus.Desulfovibrio.id.3173	MRI	3	-0.00145904	0.00861822	0.865563	0.39459	0.635486	0.999261
genus.Eggerthella.id.819	MRI	3	-0.00779522	0.0116816	0.504577	0.560701	0.756503	0.999261
genus.Eisenbergiella.id.11304	MRI	3	0.00627926	0.0112626	0.577164	0.572081	0.636664	0.999261
genus.Enterorhabdus.id.820	MRI	3	-0.00329472	0.00945621	0.727526	0.401288	0.77651	0.999261
genus.Erysipelatoclostridium.id.11381	MRI	3	-0.00677482	0.00836388	0.417935	0.714852	0.903004	0.999261
genus.ErysipelotrichaceaeUCG003.id.11384	MRI	3	-0.000934067	0.00676148	0.890126	0.86367	0.697777	0.999261
genus.Escherichia.Shigella.id.3504	MRI	3	-0.0019822	0.00757157	0.793479	0.70709	0.558177	0.999261
genus.FamilyXIIIUCG001.id.11294	MRI	3	-0.000302559	0.00726532	0.966782	0.513394	0.454739	0.999261
genus.Fusicatenibacter.id.11305	MRI	3	0.00394643	0.00629272	0.530566	0.387159	0.739483	0.999261
genus.Holdemania.id.2157	MRI	3	-0.00830725	0.0125342	0.507482	0.122103	0.30556	0.999261
genus.Intestinibacter.id.11345	MRI	3	0.00402859	0.00742149	0.587248	0.75557	0.70369	0.999261
genus.Intestinimonas.id.2062	MRI	3	-0.00514145	0.0112963	0.649004	0.104297	0.956671	0.999261
genus.Lachnoclostridium.id.11308	MRI	3	0.00638199	0.0109631	0.560477	0.0442408	0.558772	0.999261
genus.Lachnospira.id.2004	MRI	3	0.00412465	0.00828042	0.618399	0.194762	0.809488	0.999261
genus.LachnospiraceaeFCS020group.id.11314	MRI	3	-0.0076877	0.0110261	0.485662	0.0845553	0.890731	0.999261
genus.LachnospiraceaeNC2004group.id.11316	MRI	3	0.00783195	0.0104551	0.453793	0.485441	0.447157	0.999261
genus.LachnospiraceaeND3007group.id.11317	MRI	3	-0.0006337	0.0109351	0.953788	0.0688219	0.393366	0.999261
genus.LachnospiraceaeNK4A136group.id.11319	MRI	3	0.00434793	0.00632421	0.491764	0.728738	0.83507	0.999261
genus.LachnospiraceaeUCG001.id.11321	MRI	3	0.000465749	0.00821133	0.954768	0.966864	0.904809	0.999261
genus.LachnospiraceaeUCG004.id.11324	MRI	3	-0.00137851	0.00767435	0.857446	0.295785	0.364565	0.999261
genus.LachnospiraceaeUCG008.id.11328	MRI	3	0.00117079	0.00981959	0.905093	0.433442	0.476435	0.999261
genus.LachnospiraceaeUCG010.id.11330	MRI	3	0.00100284	0.00786353	0.89852	0.306995	0.934791	0.999261
genus.Lactobacillus.id.1837	MRI	3	0.00244514	0.0099166	0.805241	0.842988	0.76315	0.999261
genus.Lactococcus.id.1851	MRI	3	0.00588901	0.0131757	0.654904	0.362834	0.749738	0.999261
genus.Marvinbryantia.id.2005	MRI	3	-0.00416969	0.00752822	0.579664	0.412122	0.55755	0.999261
genus.Methanobrevibacter.id.123	MRI	3	0.00305105	0.023362	0.896093	0.059194	0.271976	0.999261
genus.Oscillospira.id.2064	MRI	3	0.00175512	0.00823688	0.831264	0.85199	0.851288	0.999261
genus.Oxalobacter.id.2978	MRI	3	-0.00973067	0.0210683	0.644179	0.0486182	0.32511	0.999261
genus.Parabacteroides.id.954	MRI	3	0.00345617	0.0063171	0.584301	0.868471	0.730896	0.999261
genus.Paraprevotella.id.962	MRI	3	0.00108022	0.00980033	0.912232	0.709708	0.615745	0.999261
genus.Phascolarctobacterium.id.2168	MRI	3	0.00315594	0.0123123	0.797701	0.0877854	0.420931	0.999261
genus.Romboutsia.id.11347	MRI	3	-0.00190896	0.0129083	0.882433	0.0312696	0.958936	0.999261
genus.Roseburia.id.2012	MRI	3	0.000982406	0.00621416	0.874385	0.83901	0.663875	0.999261
genus.Ruminiclostridium6.id.11356	MRI	3	-0.0053457	0.0116836	0.647283	0.0696458	0.268864	0.999261
genus.Ruminiclostridium9.id.11357	MRI	3	0.00234777	0.00642184	0.71467	0.543199	0.679756	0.999261
genus.RuminococcaceaeNK4A214group.id.11358	MRI	3	-0.000612074	0.00670224	0.927235	0.893133	0.923001	0.999261
genus.RuminococcaceaeUCG002.id.11360	MRI	3	0.00176324	0.0063443	0.781069	0.972159	0.953453	0.999261
genus.RuminococcaceaeUCG003.id.11361	MRI	3	-0.00287984	0.00997404	0.772785	0.125629	0.995984	0.999261
genus.RuminococcaceaeUCG005.id.11363	MRI	3	-0.000462517	0.00652339	0.943476	0.49341	0.452076	0.999261
genus.RuminococcaceaeUCG010.id.11367	MRI	3	-0.000755914	0.00859205	0.929894	0.24886	0.792168	0.999261
genus.RuminococcaceaeUCG011.id.11368	MRI	3	0.00692971	0.0175693	0.693269	0.184724	0.667928	0.999261
genus.RuminococcaceaeUCG013.id.11370	MRI	3	0.00761375	0.0094649	0.421155	0.110837	0.458411	0.999261
genus.Ruminococcus1.id.11373	MRI	3	0.000514129	0.0129441	0.968317	0.017441	0.2216	0.999261
genus.Ruminococcus2.id.11374	MRI	3	-0.00194827	0.00668073	0.770573	0.426637	0.475446	0.999261
genus.Subdoligranulum.id.2070	MRI	3	0.0031677	0.0146735	0.829082	0.00409315	0.743724	0.999261
genus.Terrisporobacter.id.11348	MRI	3	0.00324261	0.0100483	0.74692	0.784409	0.675844	0.999261
genus.Turicibacter.id.2162	MRI	3	-0.00224709	0.00867622	0.79564	0.429	0.432193	0.999261
genus.Tyzzerella3.id.11335	MRI	3	0.0011172	0.0113058	0.921284	0.657651	0.629062	0.999261
genus.unknowngenus.id.2001	MRI	3	4.20924e-05	0.00837965	0.995992	0.421273	0.415388	0.999261
genus.unknowngenus.id.2041	MRI	3	-0.00819829	0.0160774	0.610103	0.0492133	0.823591	0.999261
genus.unknowngenus.id.2071	MRI	3	-0.00212654	0.00740406	0.77395	0.953664	0.888183	0.999261
genus.unknowngenus.id.2755	MRI	3	1.39944e-05	0.0151091	0.999261	0.0602625	0.341321	0.999261
genus.unknowngenus.id.826	MRI	3	0.000961951	0.00713067	0.892688	0.616388	0.609373	0.999261
genus.Victivallis.id.2256	MRI	2	-0.00286005	0.0149809	0.848594	0.719808	NA	0.999261
order.Bacteroidales.id.913	MRI	3	0.00839504	0.0103946	0.419299	0.0568186	0.737513	0.999261
order.Bifidobacteriales.id.432	MRI	3	-0.00803936	0.0113619	0.479212	0.0593874	0.658812	0.999261
order.Burkholderiales.id.2874	MRI	3	-0.00123673	0.00635892	0.845795	0.975996	0.908416	0.999261
order.Clostridiales.id.1863	MRI	3	-0.00187181	0.00843915	0.824469	0.150882	0.956133	0.999261
order.Gastranaerophilales.id.1591	MRI	3	-0.000945522	0.01413	0.946649	0.177643	0.579898	0.999261
order.Lactobacillales.id.1800	MRI	3	-0.00519979	0.0063118	0.410042	0.427489	0.424662	0.999261
order.Methanobacteriales.id.120	MRI	3	0.00566622	0.0242239	0.815054	0.0443958	0.257492	0.999261
order.MollicutesRF9.id.11579	MRI	3	-0.00173021	0.00807758	0.830392	0.441998	0.425442	0.999261
order.NB1n.id.3953	MRI	3	-0.00499682	0.0119076	0.674754	0.349173	0.469957	0.999261
order.Rhodospirillales.id.2667	MRI	3	0.000204709	0.012158	0.986566	0.157524	0.335468	0.999261
order.Victivallales.id.2254	MRI	3	0.00677093	0.0122634	0.580862	0.491109	0.563407	0.999261
phylum.Actinobacteria.id.400	MRI	3	-0.00440245	0.0082744	0.594686	0.166468	0.670939	0.999261
phylum.Bacteroidetes.id.905	MRI	3	0.00895059	0.0106781	0.401909	0.0484713	0.73954	0.999261
phylum.Cyanobacteria.id.1500	MRI	3	-0.00651402	0.0149873	0.663826	0.0958341	0.331191	0.999261
phylum.Euryarchaeota.id.55	MRI	3	0.00674363	0.0255969	0.7922	0.0269485	0.260624	0.999261
phylum.Firmicutes.id.1672	MRI	3	-0.000977676	0.00953452	0.918328	0.0894474	0.828915	0.999261
phylum.Lentisphaerae.id.2238	MRI	3	0.00640099	0.0122579	0.601535	0.576112	0.609044	0.999261
phylum.Proteobacteria.id.2375	MRI	3	-0.000758981	0.00615074	0.901793	0.879908	0.708126	0.999261
phylum.Tenericutes.id.3919	MRI	3	4.33055e-05	0.00772659	0.995528	0.895905	0.869056	0.999261
phylum.Verrucomicrobia.id.3982	MRI	3	-0.00415041	0.00742562	0.576209	0.654967	0.803615	0.999261
