# Supplementary material for: Genome-wide Studies Reveal Genetic Risk Factors for Hepatic Fat Content
Source: Genomics Proteomics Bioinformatics. 2024 Apr 17;22(2):qzae031. doi: 10.1093/gpbjnl/qzae031 (PMC12016563; doi:10.1093/gpbjnl/qzae031)
Supplement: qzae031_Supplementary_Data [file qzae031_supplementary_data.zip › Table S10-done.xlsx]

## Sheet: ST10. MR_FLI
Table S10 Raw MR analysis results of the inverse variance weighted method (with the exposure of FLI)
Note: The table contains all MR results after the filtering of redundent taxa applied. Results with Benjamini–Hochberg-adjusted P values of multiple testing < 0.05 and passed QC filters are highlighted in yellow. Outcome means the MR outcome trait name, the taxa name from MibioGen. Exposure means the MR exposure trait name, in this case is FLI. Nsnp means the number of instrumental variables. Bet…
Outcome	Exposure	Nsnp	Beta	SE	Pval	Heterogeneity_test	Pleiotropy_test	BH_qval
class.Bacteroidia.id.912	FLI	30	-0.211242	0.0709987	0.0029271	0.581441	0.228759	0.212072
order.Bacteroidales.id.913	FLI	30	-0.211136	0.0709987	0.00294141	0.580846	0.228497	0.212072
phylum.Bacteroidetes.id.905	FLI	30	-0.208289	0.0709967	0.0033485	0.569094	0.254706	0.212072
genus.LachnospiraceaeFCS020group.id.11314	FLI	30	-0.237806	0.0941723	0.0115625	0.112038	0.285492	0.439374
genus.Senegalimassilia.id.11160	FLI	30	0.296311	0.115121	0.0100557	0.543665	0.132745	0.439374
genus.Bacteroides.id.918	FLI	30	-0.164413	0.0710671	0.0206958	0.773615	0.742577	0.655367
genus..Eubacteriumventriosumgroup.id.11341	FLI	30	0.173263	0.0776877	0.0257309	0.641172	0.130313	0.69841
genus.Barnesiella.id.944	FLI	30	-0.17506	0.0805108	0.0296776	0.749828	0.452501	0.704843
genus..Eubacteriumbrachygroup.id.11296	FLI	29	0.317008	0.152182	0.0372431	0.668836	0.438712	0.786243
genus..Eubacteriumoxidoreducensgroup.id.11339	FLI	29	0.267075	0.131395	0.0420919	0.725666	0.572302	0.799746
class.Actinobacteria.id.419	FLI	30	0.104941	0.0751769	0.162739	0.73743	0.311927	0.883443
class.Deltaproteobacteria.id.3087	FLI	30	-0.124438	0.0863331	0.149481	0.187583	0.394447	0.883443
family.Desulfovibrionaceae.id.3169	FLI	30	-0.131958	0.0858984	0.124486	0.200798	0.447485	0.883443
family.FamilyXI.id.1936	FLI	26	0.363133	0.190939	0.0571943	0.422227	0.821909	0.883443
family.Porphyromonadaceae.id.943	FLI	30	-0.124433	0.0778853	0.110122	0.228171	0.369928	0.883443
family.Verrucomicrobiaceae.id.4036	FLI	30	-0.129196	0.0881137	0.142583	0.855405	0.117423	0.883443
genus..Ruminococcustorquesgroup.id.14377	FLI	30	0.10716	0.0720344	0.136849	0.845395	0.291442	0.883443
genus.Akkermansia.id.4037	FLI	30	-0.128166	0.0881172	0.145808	0.842052	0.113389	0.883443
genus.Bifidobacterium.id.436	FLI	30	0.124682	0.0790188	0.114595	0.817208	0.716525	0.883443
genus.Butyrivibrio.id.1993	FLI	29	0.256615	0.170875	0.133156	0.33383	0.247546	0.883443
genus.Coprococcus3.id.11303	FLI	30	0.13343	0.0931524	0.152035	0.0440602	0.738803	0.883443
genus.Erysipelatoclostridium.id.11381	FLI	30	0.145913	0.0969251	0.132215	0.612125	0.499595	0.883443
genus.LachnospiraceaeNK4A136group.id.11319	FLI	30	-0.114077	0.0732141	0.119204	0.680014	0.654139	0.883443
genus.LachnospiraceaeUCG008.id.11328	FLI	29	0.208206	0.137946	0.131216	0.0613496	0.879889	0.883443
genus.Methanobrevibacter.id.123	FLI	29	-0.268999	0.191197	0.15945	0.0774678	0.0649583	0.883443
genus.Olsenella.id.822	FLI	29	-0.276244	0.15669	0.0779017	0.632241	0.733782	0.883443
genus.Phascolarctobacterium.id.2168	FLI	30	-0.128326	0.0912868	0.159798	0.526075	0.971642	0.883443
genus.Ruminiclostridium9.id.11357	FLI	30	-0.123111	0.0743074	0.0975649	0.608961	0.464415	0.883443
genus.RuminococcaceaeUCG010.id.11367	FLI	30	-0.122651	0.0852842	0.150394	0.445341	0.257775	0.883443
genus.RuminococcaceaeUCG013.id.11370	FLI	30	0.13642	0.0862997	0.113931	0.0963568	0.467738	0.883443
order.Bifidobacteriales.id.432	FLI	30	0.134449	0.0786574	0.0873945	0.784809	0.931495	0.883443
order.Desulfovibrionales.id.3156	FLI	30	-0.130891	0.085912	0.127622	0.200289	0.457253	0.883443
order.Verrucomicrobiales.id.4030	FLI	30	-0.1291	0.0881136	0.142879	0.852041	0.116069	0.883443
phylum.Actinobacteria.id.400	FLI	30	0.143076	0.0853354	0.0936148	0.065943	0.231227	0.883443
phylum.Verrucomicrobia.id.3982	FLI	30	-0.161103	0.0863029	0.0619415	0.820657	0.135047	0.883443
class.Alphaproteobacteria.id.2379	FLI	30	0.0192015	0.0982105	0.844991	0.64959	0.600251	0.985822
class.Betaproteobacteria.id.2867	FLI	30	0.0654113	0.0733986	0.372833	0.785955	0.684811	0.985822
class.Clostridia.id.1859	FLI	30	0.00684353	0.0787513	0.930751	0.18293	0.0304628	0.985822
class.Gammaproteobacteria.id.3303	FLI	30	-0.0594699	0.0759322	0.433511	0.477783	0.792602	0.985822
class.Melainabacteria.id.1589	FLI	29	-0.0422096	0.125883	0.737391	0.642961	0.651263	0.985822
family.Acidaminococcaceae.id.2166	FLI	30	-0.0252481	0.0859762	0.769015	0.894428	0.627519	0.985822
family.Actinomycetaceae.id.421	FLI	30	-0.021005	0.109023	0.847221	0.61429	0.288891	0.985822
family.Alcaligenaceae.id.2875	FLI	30	0.0782337	0.074139	0.29132	0.691881	0.460704	0.985822
family.BacteroidalesS24.7group.id.11173	FLI	30	0.120893	0.124824	0.332789	0.103359	0.510648	0.985822
family.Christensenellaceae.id.1866	FLI	30	-0.034012	0.0740397	0.645965	0.68536	0.425633	0.985822
family.Clostridiaceae1.id.1869	FLI	30	0.0328295	0.0959502	0.732237	0.0668243	0.570678	0.985822
family.ClostridialesvadinBB60group.id.11286	FLI	30	-0.0338072	0.0936842	0.718202	0.683267	0.237136	0.985822
family.Coriobacteriaceae.id.811	FLI	30	0.0887347	0.0782218	0.256628	0.236524	0.524222	0.985822
family.Defluviitaleaceae.id.1924	FLI	30	-0.057811	0.109448	0.597356	0.365081	0.0378319	0.985822
family.Enterobacteriaceae.id.3469	FLI	30	-0.0873944	0.0883355	0.322494	0.26442	0.79621	0.985822
family.Erysipelotrichaceae.id.2149	FLI	30	0.0254673	0.0712156	0.720636	0.855081	0.552373	0.985822
family.FamilyXIII.id.1957	FLI	30	-0.0126359	0.0742505	0.864869	0.838611	0.107251	0.985822
family.Lachnospiraceae.id.1987	FLI	30	0.090718	0.0733511	0.216174	0.367318	0.432453	0.985822
family.Lactobacillaceae.id.1836	FLI	30	-0.0545551	0.114535	0.633847	0.466489	0.0158203	0.985822
family.Methanobacteriaceae.id.121	FLI	29	-0.22693	0.190316	0.233109	0.0667572	0.0416623	0.985822
family.Oxalobacteraceae.id.2966	FLI	29	0.0296056	0.145437	0.838695	0.232069	0.0606048	0.985822
family.Pasteurellaceae.id.3689	FLI	30	-0.00450017	0.106602	0.966328	0.254128	0.715427	0.985822
family.Peptococcaceae.id.2024	FLI	30	0.0430332	0.100464	0.6684	0.237826	0.0169542	0.985822
family.Peptostreptococcaceae.id.2042	FLI	30	-0.0128308	0.075865	0.865697	0.733242	0.963291	0.985822
family.Prevotellaceae.id.960	FLI	30	-0.00440385	0.0820109	0.957175	0.350327	0.00955794	0.985822
family.Rhodospirillaceae.id.2717	FLI	30	-0.0113373	0.104248	0.913398	0.550238	0.335955	0.985822
family.Rikenellaceae.id.967	FLI	30	-0.0617384	0.0722844	0.393047	0.888972	0.0415974	0.985822
family.Ruminococcaceae.id.2050	FLI	30	-0.0774133	0.0724838	0.285517	0.402866	0.215076	0.985822
family.Streptococcaceae.id.1850	FLI	30	0.0214986	0.0894677	0.810102	0.0585595	0.537747	0.985822
family.Veillonellaceae.id.2172	FLI	30	0.0564321	0.082278	0.492794	0.241154	0.0603795	0.985822
family.Victivallaceae.id.2255	FLI	29	-0.0887269	0.160883	0.58129	0.34633	0.0625589	0.985822
genus..Clostridiuminnocuumgroup.id.14397	FLI	29	0.0817731	0.152476	0.591751	0.39615	0.518229	0.985822
genus..Eubacteriumcoprostanoligenesgroup.id.11375	FLI	30	-0.033995	0.0729076	0.641019	0.876586	0.351168	0.985822
genus..Eubacteriumeligensgroup.id.14372	FLI	30	0.0218613	0.0854925	0.798175	0.243519	0.413656	0.985822
genus..Eubacteriumfissicatenagroup.id.14373	FLI	29	-0.0420766	0.155591	0.786829	0.584882	0.330307	0.985822
genus..Eubacteriumhalliigroup.id.11338	FLI	30	-0.0114205	0.0746588	0.878423	0.571979	0.0636692	0.985822
genus..Eubacteriumnodatumgroup.id.11297	FLI	29	0.14697	0.185168	0.427364	0.190787	0.993431	0.985822
genus..Eubacteriumrectalegroup.id.14374	FLI	30	-0.0957619	0.0801453	0.232144	0.205079	0.530006	0.985822
genus..Eubacteriumruminantiumgroup.id.11340	FLI	30	0.0540414	0.11838	0.648025	0.242459	0.779383	0.985822
genus..Eubacteriumxylanophilumgroup.id.14375	FLI	30	-0.0513446	0.0925928	0.579222	0.17688	0.143824	0.985822
genus..Ruminococcusgauvreauiigroup.id.11342	FLI	30	0.00884778	0.0965701	0.927	0.0983958	0.232841	0.985822
genus..Ruminococcusgnavusgroup.id.14376	FLI	30	-0.012551	0.121262	0.917564	0.429795	0.991949	0.985822
genus.Actinomyces.id.423	FLI	30	-0.0219758	0.110773	0.842743	0.640245	0.332571	0.985822
genus.Adlercreutzia.id.812	FLI	30	0.138782	0.105377	0.187838	0.627813	0.802556	0.985822
genus.Alistipes.id.968	FLI	30	-0.0341769	0.072507	0.637383	0.643766	0.0425376	0.985822
genus.Allisonella.id.2174	FLI	25	-0.0128397	0.197397	0.948138	0.183339	0.799161	0.985822
genus.Alloprevotella.id.961	FLI	20	-0.216973	0.231271	0.348155	0.855557	0.541967	0.985822
genus.Anaerofilum.id.2053	FLI	30	0.0308532	0.134612	0.818713	0.711291	0.0332886	0.985822
genus.Anaerostipes.id.1991	FLI	30	-0.025254	0.0739108	0.73259	0.617842	0.0690221	0.985822
genus.Anaerotruncus.id.2054	FLI	30	-0.0687718	0.0746644	0.35701	0.616155	0.248176	0.985822
genus.Bilophila.id.3170	FLI	30	-0.0453965	0.0967989	0.639086	0.123122	0.24687	0.985822
genus.Blautia.id.1992	FLI	30	0.0717706	0.0751129	0.339323	0.30442	0.128437	0.985822
genus.Butyricicoccus.id.2055	FLI	30	-0.0075076	0.0737806	0.918951	0.446957	0.908297	0.985822
genus.Butyricimonas.id.945	FLI	30	-0.067247	0.0925335	0.467391	0.815183	0.542278	0.985822
genus.CandidatusSoleaferrea.id.11350	FLI	29	-0.0776427	0.12867	0.546227	0.323952	0.0519175	0.985822
genus.Catenibacterium.id.2153	FLI	25	0.0776376	0.196086	0.692152	0.189273	0.664832	0.985822
genus.ChristensenellaceaeR.7group.id.11283	FLI	30	-0.0461769	0.075185	0.539098	0.717682	0.481824	0.985822
genus.Clostridiumsensustricto1.id.1873	FLI	30	0.0276121	0.0913331	0.762406	0.147778	0.57056	0.985822
genus.Collinsella.id.815	FLI	30	0.0701527	0.0800782	0.381002	0.748896	0.586397	0.985822
genus.Coprobacter.id.949	FLI	30	-0.0719504	0.116562	0.537055	0.571535	0.90868	0.985822
genus.Coprococcus1.id.11301	FLI	30	0.10374	0.0886346	0.241831	0.0647179	0.384505	0.985822
genus.Coprococcus2.id.11302	FLI	30	-0.0400179	0.107645	0.710073	0.0596262	0.786681	0.985822
genus.DefluviitaleaceaeUCG011.id.11287	FLI	30	-0.0700048	0.110056	0.524723	0.352508	0.0296209	0.985822
genus.Desulfovibrio.id.3173	FLI	30	-0.114712	0.102434	0.262769	0.390019	0.544384	0.985822
genus.Dialister.id.2183	FLI	30	0.00369522	0.0966692	0.969508	0.197252	0.0136698	0.985822
genus.Dorea.id.1997	FLI	30	0.0479932	0.0923775	0.603389	0.0178205	0.816302	0.985822
genus.Eggerthella.id.819	FLI	29	0.180672	0.142312	0.204245	0.285375	0.920306	0.985822
genus.Eisenbergiella.id.11304	FLI	30	-0.0380919	0.12802	0.76605	0.559534	0.323069	0.985822
genus.Enterorhabdus.id.820	FLI	30	-0.0716919	0.122272	0.557654	0.18558	0.025472	0.985822
genus.ErysipelotrichaceaeUCG003.id.11384	FLI	30	-0.0351471	0.0787194	0.655246	0.901088	0.190034	0.985822
genus.Escherichia.Shigella.id.3504	FLI	30	-0.0463088	0.0964494	0.631131	0.199502	0.362166	0.985822
genus.Faecalibacterium.id.2057	FLI	30	-0.0261466	0.0864623	0.762344	0.0513014	0.93123	0.985822
genus.FamilyXIIIAD3011group.id.11293	FLI	30	-0.0434889	0.0806117	0.589551	0.861785	0.20255	0.985822
genus.FamilyXIIIUCG001.id.11294	FLI	30	0.0460065	0.0849931	0.588303	0.84443	0.599151	0.985822
genus.Flavonifractor.id.2059	FLI	30	0.0830994	0.0923231	0.368071	0.872466	0.35184	0.985822
genus.Fusicatenibacter.id.11305	FLI	30	-0.028936	0.0851722	0.734056	0.0906012	0.105087	0.985822
genus.Gordonibacter.id.821	FLI	29	0.0810963	0.157062	0.605622	0.892975	0.0725822	0.985822
genus.Haemophilus.id.3698	FLI	30	-0.0297469	0.109512	0.785906	0.225639	0.642309	0.985822
genus.Holdemanella.id.11393	FLI	30	0.170045	0.141977	0.231034	0.012258	0.272357	0.985822
genus.Holdemania.id.2157	FLI	30	0.0210725	0.100535	0.833976	0.935271	0.465698	0.985822
genus.Howardella.id.2000	FLI	29	0.144004	0.203667	0.479533	0.0121894	0.946963	0.985822
genus.Hungatella.id.11306	FLI	29	-0.0306683	0.148534	0.836421	0.919736	0.915988	0.985822
genus.Intestinibacter.id.11345	FLI	30	-0.0752252	0.0866401	0.385258	0.807239	0.530933	0.985822
genus.Intestinimonas.id.2062	FLI	30	-0.0168614	0.0874852	0.847167	0.706049	0.603864	0.985822
genus.Lachnoclostridium.id.11308	FLI	30	0.0783347	0.0717986	0.275258	0.948095	0.830721	0.985822
genus.Lachnospira.id.2004	FLI	30	0.0190206	0.0748313	0.799357	0.776428	0.529366	0.985822
genus.LachnospiraceaeNC2004group.id.11316	FLI	29	-0.0687737	0.138888	0.620478	0.124175	0.606979	0.985822
genus.LachnospiraceaeND3007group.id.11317	FLI	30	0.00289574	0.0776613	0.970256	0.977505	0.69295	0.985822
genus.LachnospiraceaeUCG001.id.11321	FLI	30	0.0419352	0.101348	0.679038	0.282151	0.305614	0.985822
genus.LachnospiraceaeUCG004.id.11324	FLI	30	-0.0306121	0.0799285	0.701724	0.791588	0.110643	0.985822
genus.LachnospiraceaeUCG010.id.11330	FLI	30	0.0567918	0.0928276	0.540671	0.17924	0.0765872	0.985822
genus.Lactobacillus.id.1837	FLI	30	-0.0797275	0.116726	0.494588	0.42956	0.0238977	0.985822
genus.Lactococcus.id.1851	FLI	29	-0.183153	0.17626	0.298756	0.100601	0.74692	0.985822
genus.Marvinbryantia.id.2005	FLI	30	-0.0123728	0.0877241	0.887836	0.814862	0.892436	0.985822
genus.Odoribacter.id.952	FLI	30	-0.0395053	0.0792337	0.618067	0.59572	0.218508	0.985822
genus.Oscillibacter.id.2063	FLI	30	0.00415373	0.101663	0.967409	0.903698	0.697487	0.985822
genus.Oscillospira.id.2064	FLI	30	-0.0494391	0.107586	0.645854	0.143588	0.788693	0.985822
genus.Oxalobacter.id.2978	FLI	29	0.0573811	0.15493	0.711108	0.205511	0.0376577	0.985822
genus.Parabacteroides.id.954	FLI	30	-0.0725339	0.0742338	0.328519	0.41827	0.242307	0.985822
genus.Paraprevotella.id.962	FLI	29	-0.111147	0.130035	0.392693	0.131328	0.551663	0.985822
genus.Parasutterella.id.2892	FLI	30	0.107859	0.102237	0.291428	0.135045	0.930624	0.985822
genus.Peptococcus.id.2037	FLI	29	0.0144075	0.129901	0.911687	0.416364	0.539109	0.985822
genus.Prevotella7.id.11182	FLI	29	0.0426977	0.168852	0.800369	0.365191	0.984065	0.985822
genus.Prevotella9.id.11183	FLI	30	-0.0221024	0.0950843	0.816188	0.636696	0.0810092	0.985822
genus.RikenellaceaeRC9gutgroup.id.11191	FLI	28	0.0595748	0.168795	0.724132	0.877396	0.721335	0.985822
genus.Romboutsia.id.11347	FLI	30	-0.0270235	0.0818478	0.741274	0.423824	0.965716	0.985822
genus.Roseburia.id.2012	FLI	30	0.0471044	0.0719195	0.512493	0.506264	0.289562	0.985822
genus.Ruminiclostridium5.id.11355	FLI	30	-0.0425874	0.0770922	0.58066	0.29808	0.363093	0.985822
genus.Ruminiclostridium6.id.11356	FLI	30	-0.0292565	0.0851345	0.731109	0.391665	0.131224	0.985822
genus.RuminococcaceaeNK4A214group.id.11358	FLI	30	0.00829364	0.0777393	0.915039	0.51285	0.0354627	0.985822
genus.RuminococcaceaeUCG002.id.11360	FLI	30	-0.0314823	0.073499	0.668406	0.800482	0.614945	0.985822
genus.RuminococcaceaeUCG003.id.11361	FLI	30	-0.113916	0.0932278	0.221742	0.0956351	0.219481	0.985822
genus.RuminococcaceaeUCG004.id.11362	FLI	30	0.036999	0.11844	0.754746	0.0544896	0.802775	0.985822
genus.RuminococcaceaeUCG009.id.11366	FLI	30	-0.107566	0.131672	0.413973	0.0685623	0.621093	0.985822
genus.RuminococcaceaeUCG011.id.11368	FLI	29	-0.0905076	0.199812	0.650574	0.0262493	0.131582	0.985822
genus.RuminococcaceaeUCG014.id.11371	FLI	30	-0.0593443	0.0801146	0.458849	0.849288	0.364223	0.985822
genus.Ruminococcus1.id.11373	FLI	30	0.102486	0.0854582	0.23043	0.12104	0.59054	0.985822
genus.Ruminococcus2.id.11374	FLI	30	0.0111774	0.0775909	0.885456	0.811369	0.573931	0.985822
genus.Sellimonas.id.14369	FLI	27	0.0413188	0.174909	0.813254	0.441368	0.816884	0.985822
genus.Slackia.id.825	FLI	29	0.0165643	0.132806	0.900741	0.254158	0.520442	0.985822
genus.Streptococcus.id.1853	FLI	30	0.025963	0.0830671	0.754619	0.188117	0.514277	0.985822
genus.Subdoligranulum.id.2070	FLI	30	-0.0196142	0.0876348	0.8229	0.051506	0.716492	0.985822
genus.Sutterella.id.2896	FLI	30	0.0112031	0.0889894	0.899817	0.281286	0.392135	0.985822
genus.Terrisporobacter.id.11348	FLI	29	-0.0793471	0.118456	0.502958	0.833622	0.141972	0.985822
genus.Turicibacter.id.2162	FLI	30	-0.0852747	0.110237	0.439193	0.231679	0.0918367	0.985822
genus.Tyzzerella3.id.11335	FLI	30	-0.115491	0.135626	0.394471	0.361596	0.916345	0.985822
genus.unknowngenus.id.1868	FLI	30	-0.0717805	0.10608	0.49862	0.159799	0.159077	0.985822
genus.unknowngenus.id.2001	FLI	30	0.00668811	0.107973	0.950609	0.141142	0.172323	0.985822
genus.unknowngenus.id.2041	FLI	30	0.0985151	0.119847	0.411074	0.175814	0.00286601	0.985822
genus.unknowngenus.id.2071	FLI	30	-0.0613552	0.0854513	0.472749	0.519881	0.386665	0.985822
genus.unknowngenus.id.2755	FLI	30	-0.0107677	0.105226	0.918496	0.444845	0.340908	0.985822
genus.unknowngenus.id.826	FLI	30	-0.0122838	0.0922032	0.894015	0.186325	0.232235	0.985822
genus.unknowngenus.id.959	FLI	29	-0.0503067	0.138688	0.716804	0.579784	0.16322	0.985822
genus.Veillonella.id.2198	FLI	30	0.0925927	0.109091	0.396014	0.214874	0.425173	0.985822
order.Actinomycetales.id.420	FLI	30	-0.0247424	0.109016	0.820455	0.609722	0.300956	0.985822
order.Bacillales.id.1674	FLI	29	0.0629832	0.181495	0.728572	0.265635	0.816227	0.985822
order.Burkholderiales.id.2874	FLI	30	0.0564013	0.0735147	0.442956	0.805463	0.730184	0.985822
order.Clostridiales.id.1863	FLI	30	0.00731542	0.0787049	0.925945	0.184211	0.0318026	0.985822
order.Gastranaerophilales.id.1591	FLI	29	-0.0455093	0.125983	0.717926	0.703277	0.669912	0.985822
order.Lactobacillales.id.1800	FLI	30	0.0060986	0.0809523	0.939948	0.186539	0.784698	0.985822
order.Methanobacteriales.id.120	FLI	29	-0.22693	0.190316	0.233109	0.0667572	0.0416623	0.985822
order.MollicutesRF9.id.11579	FLI	30	0.103227	0.104471	0.323111	0.190146	0.265286	0.985822
order.NB1n.id.3953	FLI	30	0.0761843	0.150065	0.611681	0.170864	0.416903	0.985822
order.Rhodospirillales.id.2667	FLI	30	-0.00982137	0.103635	0.924498	0.48851	0.422982	0.985822
order.Selenomonadales.id.2165	FLI	30	0.0369686	0.081477	0.650023	0.125406	0.0181843	0.985822
order.Victivallales.id.2254	FLI	29	-0.0374255	0.159196	0.814138	0.14347	0.240232	0.985822
phylum.Cyanobacteria.id.1500	FLI	30	-0.020515	0.114117	0.857332	0.611436	0.715496	0.985822
phylum.Euryarchaeota.id.55	FLI	29	-0.192541	0.190144	0.311249	0.0466811	0.0767352	0.985822
phylum.Firmicutes.id.1672	FLI	30	0.0638865	0.0752888	0.39613	0.293508	0.194968	0.985822
phylum.Lentisphaerae.id.2238	FLI	29	-0.0284397	0.161487	0.860207	0.117676	0.296244	0.985822
phylum.Proteobacteria.id.2375	FLI	30	0.0372691	0.0719969	0.604703	0.430141	0.9525	0.985822
phylum.Tenericutes.id.3919	FLI	30	0.0770116	0.0926761	0.405987	0.380474	0.111996	0.985822
genus.RuminococcaceaeUCG005.id.11363	FLI	30	-0.00173595	0.0756756	0.981699	0.83473	0.134278	0.992142
class.Bacilli.id.1673	FLI	30	-9.84392e-05	0.0817199	0.999039	0.161801	0.793058	0.999039
genus.Victivallis.id.2256	FLI	25	0.00072246	0.191408	0.996988	0.426248	0.128489	0.999039
