# Supplementary material for: Genome-wide Studies Reveal Genetic Risk Factors for Hepatic Fat Content
Source: Genomics Proteomics Bioinformatics. 2024 Apr 17;22(2):qzae031. doi: 10.1093/gpbjnl/qzae031 (PMC12016563; doi:10.1093/gpbjnl/qzae031)
Supplement: qzae031_Supplementary_Data [file qzae031_supplementary_data.zip › Table S11-done.xlsx]

## Sheet: ST11. Bi_MR_MRI
Table S11 Reverse directional MR analysis results of the inverse variance weighted method (with the exposure of microbiome and outcome of MRI-PDFF)
Note: The table contains all microbial GWAS results with a less stringent cutoff of P < 1 × 10−5. Exposure means the taxa name of significant association of bacterial abundance. Outcome means the MR outcome trait name, in this case is MRI-PDFF. Nsnp means the number of SNPs associated with bacterial abundance in MiBioGen GWAS. Beta means the beta of the inverse variance weighted MR test. Se means…
Exposure	Outcome	Nsnp	Beta	Se	Pval	BH_qval
family.Veillonellaceae.id.2172	MRI	21	-0.205775	0.0672373	0.00221014	0.433187
genus.Butyrivibrio.id.1993	MRI	16	0.0807002	0.0349725	0.0210251	0.998524
genus.Senegalimassilia.id.11160	MRI	6	-0.162629	0.0782184	0.0376015	0.998524
genus..Eubacteriumeligensgroup.id.14372	MRI	10	0.163623	0.0814627	0.0445839	0.998524
genus.Gordonibacter.id.821	MRI	15	-0.0777752	0.0396944	0.0500719	0.998524
genus.Alloprevotella.id.961	MRI	7	0.111334	0.058136	0.0554854	0.998524
genus.Eisenbergiella.id.11304	MRI	12	-0.0925667	0.0506408	0.0675638	0.998524
class.Clostridia.id.1859	MRI	17	0.14903	0.0834395	0.0740857	0.998524
genus..Eubacteriumruminantiumgroup.id.11340	MRI	19	0.0809263	0.0458213	0.077374	0.998524
order.Bacillales.id.1674	MRI	11	0.0708826	0.0404634	0.0798133	0.998524
genus.Sutterella.id.2896	MRI	12	0.147056	0.0870148	0.0910262	0.998524
genus.RuminococcaceaeUCG005.id.11363	MRI	17	-0.105252	0.0639312	0.0996965	0.998524
genus..Eubacteriumventriosumgroup.id.11341	MRI	16	-0.13195	0.0820648	0.107862	0.998524
family.ClostridialesvadinBB60group.id.11286	MRI	16	0.0891317	0.057185	0.119078	0.998524
genus.Lactobacillus.id.1837	MRI	10	0.104947	0.0673832	0.11936	0.998524
genus.Actinomyces.id.423	MRI	8	0.104882	0.0674428	0.119917	0.998524
genus.Lachnoclostridium.id.11308	MRI	14	-0.127221	0.0834933	0.127578	0.998524
genus.LachnospiraceaeFCS020group.id.11314	MRI	15	-0.0963929	0.0634091	0.128467	0.998524
genus.Dialister.id.2183	MRI	12	-0.126833	0.0840329	0.131214	0.998524
family.Bacteroidaceae.id.917	MRI	12	-0.127688	0.087434	0.144181	0.998524
genus.Bacteroides.id.918	MRI	12	-0.127688	0.087434	0.144181	0.998524
genus.CandidatusSoleaferrea.id.11350	MRI	13	0.0776438	0.0541696	0.151759	0.998524
class.Lentisphaeria.id.2250	MRI	10	0.0697256	0.0501531	0.164452	0.998524
order.Victivallales.id.2254	MRI	10	0.0697256	0.0501531	0.164452	0.998524
family.Lactobacillaceae.id.1836	MRI	10	0.0899493	0.0650342	0.166632	0.998524
genus.Coprococcus2.id.11302	MRI	9	-0.112472	0.0821442	0.170936	0.998524
genus.Oxalobacter.id.2978	MRI	12	-0.0668032	0.0490333	0.17307	0.998524
genus.LachnospiraceaeUCG001.id.11321	MRI	16	-0.0814754	0.0615491	0.185587	0.998524
genus.Fusicatenibacter.id.11305	MRI	18	-0.0929146	0.0713896	0.193082	0.998524
genus.Coprococcus3.id.11303	MRI	9	0.151567	0.117985	0.19892	0.998524
genus..Eubacteriumhalliigroup.id.11338	MRI	16	0.0823843	0.0649518	0.204658	0.998524
genus.Oscillospira.id.2064	MRI	9	-0.0942482	0.0750957	0.209463	0.998524
genus.Blautia.id.1992	MRI	13	-0.104962	0.0875679	0.230669	0.998524
family.Clostridiaceae1.id.1869	MRI	11	-0.130383	0.109208	0.23252	0.998524
family.Victivallaceae.id.2255	MRI	14	0.0429884	0.0364604	0.238381	0.998524
genus.Flavonifractor.id.2059	MRI	8	-0.0968506	0.0822972	0.23926	0.998524
genus.Dorea.id.1997	MRI	12	-0.0968275	0.0832799	0.244961	0.998524
family.Christensenellaceae.id.1866	MRI	11	-0.125591	0.110287	0.2548	0.998524
order.Clostridiales.id.1863	MRI	17	0.100222	0.0909431	0.270448	0.998524
genus.Oscillibacter.id.2063	MRI	17	-0.0554791	0.0509039	0.275766	0.998524
genus.Escherichia.Shigella.id.3504	MRI	15	-0.0688623	0.0633943	0.277366	0.998524
family.FamilyXI.id.1936	MRI	10	0.0486068	0.0451138	0.28129	0.998524
genus.Coprobacter.id.949	MRI	14	0.0519266	0.0484078	0.283411	0.998524
class.Mollicutes.id.3920	MRI	12	-0.0908345	0.0848869	0.28459	0.998524
phylum.Tenericutes.id.3919	MRI	12	-0.0908345	0.0848869	0.28459	0.998524
genus.LachnospiraceaeNC2004group.id.11316	MRI	10	0.0694582	0.0650037	0.285283	0.998524
order.Gastranaerophilales.id.1591	MRI	11	0.0610011	0.0576842	0.290283	0.998524
genus.Anaerofilum.id.2053	MRI	12	0.0474986	0.0469347	0.31153	0.998524
phylum.Firmicutes.id.1672	MRI	20	0.0675022	0.0671787	0.314986	0.998524
family.Streptococcaceae.id.1850	MRI	17	0.0658584	0.0691069	0.340593	0.998524
genus.Ruminiclostridium9.id.11357	MRI	14	-0.0730259	0.0781779	0.350253	0.998524
genus.Catenibacterium.id.2153	MRI	5	0.0529296	0.0579297	0.360882	0.998524
genus.RuminococcaceaeUCG003.id.11361	MRI	14	-0.0654356	0.0721499	0.364439	0.998524
phylum.Lentisphaerae.id.2238	MRI	11	0.0468854	0.051852	0.365881	0.998524
genus..Eubacteriumfissicatenagroup.id.14373	MRI	9	-0.0548926	0.0612058	0.369797	0.998524
phylum.Actinobacteria.id.400	MRI	17	-0.0682143	0.0780043	0.381849	0.998524
genus.Enterorhabdus.id.820	MRI	9	-0.061243	0.0705811	0.385561	0.998524
genus.Intestinimonas.id.2062	MRI	20	-0.0449397	0.0520216	0.387661	0.998524
genus..Ruminococcusgauvreauiigroup.id.11342	MRI	13	0.0620775	0.0736528	0.399318	0.998524
genus.Ruminococcus2.id.11374	MRI	15	-0.0642189	0.0763525	0.400301	0.998524
genus.Haemophilus.id.3698	MRI	13	0.0589689	0.070565	0.403342	0.998524
genus..Eubacteriumrectalegroup.id.14374	MRI	12	0.102313	0.122492	0.40357	0.998524
genus.Ruminococcus1.id.11373	MRI	13	-0.0670472	0.0805224	0.40504	0.998524
family.Peptostreptococcaceae.id.2042	MRI	15	0.0531051	0.0643383	0.409143	0.998524
genus.Faecalibacterium.id.2057	MRI	13	0.0587987	0.0716538	0.411878	0.998524
genus..Eubacteriumcoprostanoligenesgroup.id.11375	MRI	15	-0.0646374	0.0793756	0.41546	0.998524
genus..Ruminococcusgnavusgroup.id.14376	MRI	12	-0.0414343	0.0523866	0.428983	0.998524
class.Negativicutes.id.2164	MRI	13	0.0700255	0.0895196	0.434076	0.998524
order.Selenomonadales.id.2165	MRI	13	0.0700255	0.0895196	0.434076	0.998524
genus.Adlercreutzia.id.812	MRI	12	-0.0475762	0.0612078	0.436988	0.998524
order.Desulfovibrionales.id.3156	MRI	13	-0.0655202	0.087617	0.454579	0.998524
class.Alphaproteobacteria.id.2379	MRI	9	-0.0567216	0.0759953	0.455436	0.998524
order.Actinomycetales.id.420	MRI	5	0.0626066	0.084736	0.460003	0.998524
family.Actinomycetaceae.id.421	MRI	5	0.0625156	0.0846227	0.460055	0.998524
genus.LachnospiraceaeNK4A136group.id.11319	MRI	16	0.0465214	0.064881	0.473358	0.998524
class.Melainabacteria.id.1589	MRI	12	0.0459303	0.0641185	0.473785	0.998524
genus.Subdoligranulum.id.2070	MRI	13	-0.0569406	0.0814395	0.484442	0.998524
genus.LachnospiraceaeUCG010.id.11330	MRI	12	-0.0492959	0.0713717	0.489758	0.998524
genus.RuminococcaceaeUCG002.id.11360	MRI	24	-0.0385543	0.0565789	0.495603	0.998524
genus.Methanobrevibacter.id.123	MRI	8	-0.0337164	0.0507962	0.506845	0.998524
genus.Tyzzerella3.id.11335	MRI	14	0.028305	0.0428707	0.509098	0.998524
genus.Marvinbryantia.id.2005	MRI	10	-0.058003	0.0887505	0.513401	0.998524
genus.Olsenella.id.822	MRI	11	-0.0280106	0.0428995	0.513797	0.998524
genus.Intestinibacter.id.11345	MRI	15	0.0417333	0.0642508	0.515992	0.998524
family.Lachnospiraceae.id.1987	MRI	17	-0.0453606	0.0702359	0.518388	0.998524
family.Pasteurellaceae.id.3689	MRI	17	-0.0381583	0.0592016	0.51922	0.998524
order.Pasteurellales.id.3688	MRI	17	-0.0381583	0.0592016	0.51922	0.998524
genus.Terrisporobacter.id.11348	MRI	5	0.0517576	0.0804959	0.520235	0.998524
order.Burkholderiales.id.2874	MRI	13	0.0575828	0.0898191	0.52146	0.998524
genus..Ruminococcustorquesgroup.id.14377	MRI	13	0.0507489	0.0804521	0.528174	0.998524
genus.Prevotella7.id.11182	MRI	12	0.0253901	0.040453	0.530238	0.998524
genus.Alistipes.id.968	MRI	15	0.050757	0.080961	0.530704	0.998524
genus.Erysipelatoclostridium.id.11381	MRI	16	-0.033246	0.0562248	0.554315	0.998524
genus..Eubacteriumoxidoreducensgroup.id.11339	MRI	6	0.0398781	0.0678359	0.556625	0.998524
genus.Ruminiclostridium6.id.11356	MRI	17	0.0390264	0.0671141	0.560908	0.998524
family.BacteroidalesS24.7group.id.11173	MRI	11	0.0350137	0.0605085	0.56282	0.998524
genus.Paraprevotella.id.962	MRI	13	0.0287112	0.0509218	0.57287	0.998524
genus.Parasutterella.id.2892	MRI	17	0.0301515	0.0558977	0.589607	0.998524
genus.Hungatella.id.11306	MRI	5	0.0350147	0.0663895	0.597907	0.998524
genus.Veillonella.id.2198	MRI	11	-0.0477234	0.0915272	0.602079	0.998524
family.Enterobacteriaceae.id.3469	MRI	11	0.0426809	0.0835324	0.609386	0.998524
order.Enterobacteriales.id.3468	MRI	11	0.0426809	0.0835324	0.609386	0.998524
genus.LachnospiraceaeND3007group.id.11317	MRI	4	-0.0738764	0.146896	0.615022	0.998524
genus.RuminococcaceaeNK4A214group.id.11358	MRI	16	0.0517424	0.104529	0.620596	0.998524
genus.ErysipelotrichaceaeUCG003.id.11384	MRI	17	-0.0298688	0.0630727	0.635813	0.998524
family.Acidaminococcaceae.id.2166	MRI	8	-0.0417191	0.089915	0.642659	0.998524
genus.Holdemania.id.2157	MRI	18	0.0214331	0.0487273	0.66004	0.998524
genus..Clostridiuminnocuumgroup.id.14397	MRI	11	0.0198284	0.0457902	0.664994	0.998524
genus.FamilyXIIIAD3011group.id.11293	MRI	15	0.0307467	0.0713489	0.666516	0.998524
genus.Butyricicoccus.id.2055	MRI	9	-0.0334792	0.0780569	0.667991	0.998524
genus..Eubacteriumnodatumgroup.id.11297	MRI	11	-0.019289	0.0459549	0.674677	0.998524
family.Bifidobacteriaceae.id.433	MRI	17	-0.0278797	0.0666605	0.675776	0.998524
order.Bifidobacteriales.id.432	MRI	17	-0.0278797	0.0666605	0.675776	0.998524
order.Rhodospirillales.id.2667	MRI	15	-0.02231	0.0554356	0.687354	0.998524
genus.Turicibacter.id.2162	MRI	13	0.0267416	0.0666525	0.688266	0.998524
family.Desulfovibrionaceae.id.3169	MRI	12	-0.0340055	0.0863551	0.693738	0.998524
genus.FamilyXIIIUCG001.id.11294	MRI	10	0.0301336	0.0780812	0.699551	0.998524
genus.Prevotella9.id.11183	MRI	18	0.0212185	0.0555364	0.702413	0.998524
genus.Roseburia.id.2012	MRI	16	-0.032069	0.0841743	0.703216	0.998524
order.MollicutesRF9.id.11579	MRI	15	-0.0229198	0.0605953	0.70525	0.998524
genus.Eggerthella.id.819	MRI	11	-0.0213767	0.0566028	0.705682	0.998524
family.Rhodospirillaceae.id.2717	MRI	17	-0.0231322	0.0615179	0.7069	0.998524
family.Alcaligenaceae.id.2875	MRI	17	-0.0314417	0.083769	0.707409	0.998524
genus.Odoribacter.id.952	MRI	8	-0.0361284	0.0977521	0.711686	0.998524
genus.Peptococcus.id.2037	MRI	16	-0.0153299	0.041921	0.714599	0.998524
genus.Clostridiumsensustricto1.id.1873	MRI	9	-0.0395552	0.108258	0.714827	0.998524
genus.Butyricimonas.id.945	MRI	16	-0.0308868	0.0855184	0.717971	0.998524
genus.RuminococcaceaeUCG011.id.11368	MRI	8	-0.0165878	0.0479582	0.729433	0.998524
genus.Coprococcus1.id.11301	MRI	14	0.0278304	0.0809348	0.73095	0.998524
genus.Lactococcus.id.1851	MRI	11	-0.0141358	0.0432437	0.743752	0.998524
class.Gammaproteobacteria.id.3303	MRI	9	-0.0309172	0.105159	0.768754	0.998524
genus.Romboutsia.id.11347	MRI	14	-0.0203788	0.0705175	0.772589	0.998524
family.Oxalobacteraceae.id.2966	MRI	15	-0.0118343	0.0418882	0.777544	0.998524
genus.Akkermansia.id.4037	MRI	12	-0.0273139	0.100802	0.786418	0.998524
class.Verrucomicrobiae.id.4029	MRI	12	-0.0270035	0.100846	0.788877	0.998524
order.Verrucomicrobiales.id.4030	MRI	12	-0.0270035	0.100846	0.788877	0.998524
genus.LachnospiraceaeUCG008.id.11328	MRI	12	-0.0145757	0.0544788	0.789047	0.998524
family.Verrucomicrobiaceae.id.4036	MRI	12	-0.0269496	0.100869	0.789335	0.998524
genus.Anaerotruncus.id.2054	MRI	14	-0.0214267	0.0811593	0.791774	0.998524
phylum.Euryarchaeota.id.55	MRI	13	-0.0109315	0.041468	0.792078	0.998524
class.Methanobacteria.id.119	MRI	12	-0.0097425	0.0393521	0.804465	0.998524
family.Methanobacteriaceae.id.121	MRI	12	-0.0097425	0.0393521	0.804465	0.998524
order.Methanobacteriales.id.120	MRI	12	-0.0097425	0.0393521	0.804465	0.998524
family.Prevotellaceae.id.960	MRI	18	0.0186087	0.0767167	0.808344	0.998524
genus.Phascolarctobacterium.id.2168	MRI	12	0.0162068	0.0678464	0.811203	0.998524
class.Actinobacteria.id.419	MRI	18	0.0150855	0.064947	0.816325	0.998524
genus.RuminococcaceaeUCG004.id.11362	MRI	12	-0.0158239	0.0682877	0.816753	0.998524
genus.RuminococcaceaeUCG014.id.11371	MRI	18	0.015587	0.0672764	0.816782	0.998524
genus.Holdemanella.id.11393	MRI	14	0.0109799	0.0509416	0.829347	0.998524
genus.Sellimonas.id.14369	MRI	11	-0.00795736	0.0449614	0.859523	0.998524
phylum.Verrucomicrobia.id.3982	MRI	12	0.0161552	0.0918358	0.860362	0.998524
genus.Desulfovibrio.id.3173	MRI	10	0.0116529	0.0698673	0.867538	0.998524
class.Coriobacteriia.id.809	MRI	16	0.0116783	0.0713253	0.869942	0.998524
family.Coriobacteriaceae.id.811	MRI	16	0.0116783	0.0713253	0.869942	0.998524
order.Coriobacteriales.id.810	MRI	16	0.0116783	0.0713253	0.869942	0.998524
genus.RuminococcaceaeUCG009.id.11366	MRI	14	0.00878914	0.0542603	0.871321	0.998524
genus.ChristensenellaceaeR.7group.id.11283	MRI	11	-0.0164995	0.103759	0.873654	0.998524
genus.Victivallis.id.2256	MRI	11	-0.00675361	0.042846	0.874752	0.998524
genus.Slackia.id.825	MRI	9	0.00836404	0.0603575	0.889786	0.998524
genus.Ruminiclostridium5.id.11355	MRI	14	-0.0147809	0.109515	0.892638	0.998524
genus.Barnesiella.id.944	MRI	17	-0.00872633	0.0675862	0.897267	0.998524
order.NB1n.id.3953	MRI	17	-0.00540726	0.0422384	0.898135	0.998524
phylum.Cyanobacteria.id.1500	MRI	10	0.0113395	0.090873	0.900694	0.998524
family.Defluviitaleaceae.id.1924	MRI	12	0.00716321	0.058911	0.903221	0.998524
genus.RuminococcaceaeUCG013.id.11370	MRI	14	-0.00862875	0.0769651	0.910734	0.998524
genus.RuminococcaceaeUCG010.id.11367	MRI	8	0.00993389	0.0896229	0.911743	0.998524
order.Lactobacillales.id.1800	MRI	19	-0.00600513	0.0620758	0.922934	0.998524
family.Ruminococcaceae.id.2050	MRI	11	-0.00925788	0.0963845	0.92348	0.998524
genus.Streptococcus.id.1853	MRI	17	0.00633304	0.0693217	0.927209	0.998524
genus.LachnospiraceaeUCG004.id.11324	MRI	13	-0.00725101	0.0847941	0.931853	0.998524
genus.Collinsella.id.815	MRI	11	-0.00807826	0.0963876	0.933207	0.998524
genus.DefluviitaleaceaeUCG011.id.11287	MRI	10	0.00505048	0.0633287	0.936436	0.998524
genus.RikenellaceaeRC9gutgroup.id.11191	MRI	12	-0.00314301	0.0401346	0.93758	0.998524
family.Porphyromonadaceae.id.943	MRI	11	0.00715338	0.0929316	0.938644	0.998524
family.FamilyXIII.id.1957	MRI	13	-0.00683693	0.0919062	0.9407	0.998524
class.Bacilli.id.1673	MRI	22	0.00417711	0.0590642	0.943619	0.998524
genus.Howardella.id.2000	MRI	11	0.0034057	0.0536843	0.949417	0.998524
genus.Bilophila.id.3170	MRI	16	0.00418539	0.0664493	0.949777	0.998524
class.Betaproteobacteria.id.2867	MRI	15	-0.00474842	0.0946679	0.959996	0.998524
phylum.Bacteroidetes.id.905	MRI	13	-0.00378435	0.0763042	0.960445	0.998524
genus.Allisonella.id.2174	MRI	9	0.00283987	0.0583142	0.961159	0.998524
genus.Lachnospira.id.2004	MRI	7	-0.0052248	0.111995	0.962791	0.998524
family.Rikenellaceae.id.967	MRI	20	-0.00300981	0.0657167	0.96347	0.998524
class.Bacteroidia.id.912	MRI	15	-0.003011	0.0730295	0.967113	0.998524
order.Bacteroidales.id.913	MRI	15	-0.003011	0.0730295	0.967113	0.998524
class.Deltaproteobacteria.id.3087	MRI	14	-0.0031561	0.0837712	0.969947	0.998524
genus..Eubacteriumbrachygroup.id.11296	MRI	11	-0.00154718	0.0437501	0.971789	0.998524
family.Peptococcaceae.id.2024	MRI	9	0.00244018	0.0711314	0.972634	0.998524
genus..Eubacteriumxylanophilumgroup.id.14375	MRI	11	0.00356974	0.10459	0.972773	0.998524
genus.Bifidobacterium.id.436	MRI	15	-0.00168596	0.0650837	0.979333	0.998524
phylum.Proteobacteria.id.2375	MRI	14	-0.00210867	0.0889045	0.981077	0.998524
genus.Parabacteroides.id.954	MRI	9	-0.00176031	0.0928807	0.984879	0.998524
genus.Anaerostipes.id.1991	MRI	15	-0.000853574	0.0764139	0.991087	0.998524
class.Erysipelotrichia.id.2147	MRI	13	0.000158414	0.0856172	0.998524	0.998524
family.Erysipelotrichaceae.id.2149	MRI	13	0.000158414	0.0856172	0.998524	0.998524
order.Erysipelotrichales.id.2148	MRI	13	0.000158414	0.0856172	0.998524	0.998524
