# Supplementary material for: Genome-wide Studies Reveal Genetic Risk Factors for Hepatic Fat Content
Source: Genomics Proteomics Bioinformatics. 2024 Apr 17;22(2):qzae031. doi: 10.1093/gpbjnl/qzae031 (PMC12016563; doi:10.1093/gpbjnl/qzae031)
Supplement: qzae031_Supplementary_Data [file qzae031_supplementary_data.zip › Table S12-done.xlsx]

## Sheet: ST12. Bi_MR_FLI
Table S12 Reverse directional MR analysis results of the inverse variance weighted method (with the exposure of microbiome and outcome of FLI)
Note: The table contains all microbial GWAS results with a less stringent cutoff of P < 1 × 10−5. Exposure means the taxa name of significant association of bacterial abundance. Outcome means the MR outcome trait name, in this case is FLI. Nsnps means the number of SNPs associated with bacterial abundance in MiBioGen GWAS. Beta means the beta of the inverse variance weighted MR test. Se means the…
Exposure	Outcome	Nsnp	Beta	Se	Pval	BH_qval
genus.Ruminiclostridium9.id.11357	FLI	14	-0.0351571	0.0118873	0.00310115	0.32595
genus.Olsenella.id.822	FLI	11	0.02039	0.00756628	0.00704214	0.32595
genus.DefluviitaleaceaeUCG011.id.11287	FLI	10	-0.0322761	0.0120129	0.00721417	0.32595
family.Bifidobacteriaceae.id.433	FLI	17	-0.0335252	0.0127037	0.00831506	0.32595
order.Bifidobacteriales.id.432	FLI	17	-0.0335252	0.0127037	0.00831506	0.32595
genus.Subdoligranulum.id.2070	FLI	13	-0.032641	0.0133351	0.0143756	0.462967
phylum.Proteobacteria.id.2375	FLI	14	-0.0297079	0.0123943	0.0165345	0.462967
genus.Coprobacter.id.949	FLI	14	0.0180945	0.00776046	0.0197203	0.483148
genus.Oscillospira.id.2064	FLI	9	-0.0256085	0.0114316	0.0250817	0.546225
genus..Eubacteriumventriosumgroup.id.11341	FLI	16	0.0231796	0.0110893	0.0365948	0.677981
genus.Desulfovibrio.id.3173	FLI	10	-0.0274135	0.0132157	0.0380499	0.677981
family.Rikenellaceae.id.967	FLI	20	-0.021843	0.0107199	0.0415888	0.679283
genus..Eubacteriumrectalegroup.id.14374	FLI	12	0.0314097	0.0157051	0.0455036	0.686054
genus.Senegalimassilia.id.11160	FLI	6	-0.0230354	0.0118052	0.0510224	0.714314
family.Defluviitaleaceae.id.1924	FLI	12	-0.0198121	0.0107021	0.0641347	0.830948
genus.Allisonella.id.2174	FLI	9	0.0122684	0.00675006	0.0691362	0.830948
genus.Turicibacter.id.2162	FLI	13	-0.0292196	0.0165462	0.0774061	0.830948
genus..Ruminococcustorquesgroup.id.14377	FLI	13	-0.0389462	0.0224336	0.082552	0.830948
genus.Coprococcus2.id.11302	FLI	9	0.021622	0.012541	0.0846898	0.830948
order.NB1n.id.3953	FLI	17	0.0153429	0.00922264	0.096189	0.830948
family.Christensenellaceae.id.1866	FLI	11	-0.0305583	0.0188797	0.105537	0.830948
class.Bacteroidia.id.912	FLI	15	0.0251109	0.0157299	0.110404	0.830948
order.Bacteroidales.id.913	FLI	15	0.0251109	0.0157299	0.110404	0.830948
genus.Eisenbergiella.id.11304	FLI	12	-0.0134843	0.0084995	0.11263	0.830948
genus.Odoribacter.id.952	FLI	8	0.0236027	0.0149815	0.115151	0.830948
genus.Adlercreutzia.id.812	FLI	12	0.0165921	0.0105707	0.1165	0.830948
genus.Howardella.id.2000	FLI	11	0.0111808	0.00713269	0.116986	0.830948
genus.Erysipelatoclostridium.id.11381	FLI	16	-0.0152532	0.00984343	0.121242	0.830948
genus.Sutterella.id.2896	FLI	12	0.0348063	0.0228037	0.126924	0.830948
genus.RuminococcaceaeUCG013.id.11370	FLI	14	-0.0178774	0.0117206	0.127186	0.830948
genus.Oxalobacter.id.2978	FLI	12	0.00995576	0.00660606	0.131794	0.831929
family.Clostridiaceae1.id.1869	FLI	11	-0.018049	0.0121994	0.139009	0.831929
genus.RuminococcaceaeUCG010.id.11367	FLI	8	-0.0229803	0.0155742	0.14007	0.831929
phylum.Cyanobacteria.id.1500	FLI	10	-0.0126893	0.00874603	0.146819	0.846367
phylum.Actinobacteria.id.400	FLI	17	-0.0144504	0.0107391	0.178436	0.917866
phylum.Bacteroidetes.id.905	FLI	13	0.0251755	0.0192623	0.191219	0.917866
genus.Butyrivibrio.id.1993	FLI	16	0.0133123	0.0103863	0.199942	0.917866
genus.Haemophilus.id.3698	FLI	13	-0.0103901	0.00812485	0.200965	0.917866
genus.Marvinbryantia.id.2005	FLI	10	-0.0151065	0.0119619	0.206629	0.917866
genus.Flavonifractor.id.2059	FLI	8	-0.0364595	0.0292285	0.212253	0.917866
genus.Holdemania.id.2157	FLI	18	-0.0109823	0.00895404	0.220005	0.917866
family.Lachnospiraceae.id.1987	FLI	17	0.0171371	0.0140762	0.223431	0.917866
genus..Eubacteriumnodatumgroup.id.11297	FLI	11	0.00732184	0.00604312	0.225666	0.917866
genus.Butyricicoccus.id.2055	FLI	9	-0.0141597	0.0117996	0.230134	0.917866
genus.LachnospiraceaeUCG001.id.11321	FLI	16	-0.0102472	0.00866907	0.237189	0.917866
phylum.Firmicutes.id.1672	FLI	20	0.0141431	0.0120402	0.240133	0.917866
genus..Eubacteriumcoprostanoligenesgroup.id.11375	FLI	15	0.0185873	0.0162538	0.252801	0.917866
genus.LachnospiraceaeNK4A136group.id.11319	FLI	16	-0.017134	0.0151605	0.258402	0.917866
family.Oxalobacteraceae.id.2966	FLI	15	-0.00953626	0.0084394	0.258489	0.917866
genus.RuminococcaceaeNK4A214group.id.11358	FLI	16	0.017119	0.0151878	0.259679	0.917866
genus.Prevotella9.id.11183	FLI	18	0.0112858	0.010133	0.265379	0.917866
family.BacteroidalesS24.7group.id.11173	FLI	11	-0.0109328	0.00992821	0.270816	0.917866
genus.Phascolarctobacterium.id.2168	FLI	12	0.011286	0.0103148	0.273888	0.917866
genus.Victivallis.id.2256	FLI	11	-0.00677329	0.0062142	0.275727	0.917866
genus.Collinsella.id.815	FLI	11	-0.0212755	0.0195922	0.277515	0.917866
family.Porphyromonadaceae.id.943	FLI	11	0.0183226	0.0178569	0.304855	0.917866
genus..Eubacteriumeligensgroup.id.14372	FLI	10	0.012464	0.0123564	0.313113	0.917866
family.Alcaligenaceae.id.2875	FLI	17	-0.0114224	0.011407	0.316658	0.917866
genus.Ruminiclostridium6.id.11356	FLI	17	0.0145153	0.0146222	0.320864	0.917866
genus.Prevotella7.id.11182	FLI	12	0.00798134	0.0080911	0.32392	0.917866
genus.Roseburia.id.2012	FLI	16	-0.0180719	0.0183251	0.324044	0.917866
genus.LachnospiraceaeND3007group.id.11317	FLI	4	-0.0283596	0.0290459	0.328882	0.917866
genus.FamilyXIIIUCG001.id.11294	FLI	10	0.0120458	0.0125026	0.335315	0.917866
genus.Barnesiella.id.944	FLI	17	0.0139711	0.0145553	0.337125	0.917866
class.Melainabacteria.id.1589	FLI	12	0.00785681	0.00820521	0.338295	0.917866
genus.Butyricimonas.id.945	FLI	16	0.0154153	0.0161281	0.33917	0.917866
genus.Intestinimonas.id.2062	FLI	20	0.00962448	0.0101727	0.344092	0.917866
order.Gastranaerophilales.id.1591	FLI	11	0.00766877	0.0081733	0.348105	0.917866
family.Ruminococcaceae.id.2050	FLI	11	-0.0150182	0.0160347	0.348962	0.917866
genus.Lachnoclostridium.id.11308	FLI	14	-0.0251555	0.0274512	0.359472	0.917866
genus.Actinomyces.id.423	FLI	8	0.0120049	0.013183	0.362489	0.917866
genus.RuminococcaceaeUCG004.id.11362	FLI	12	-0.0147576	0.0164303	0.369082	0.917866
family.FamilyXIII.id.1957	FLI	13	-0.0112368	0.012562	0.37105	0.917866
genus.Parasutterella.id.2892	FLI	17	0.0115421	0.0129037	0.371064	0.917866
genus.Methanobrevibacter.id.123	FLI	8	-0.00663998	0.00742859	0.371407	0.917866
family.Veillonellaceae.id.2172	FLI	21	0.00990083	0.0110813	0.371606	0.917866
order.Bacillales.id.1674	FLI	11	0.00706344	0.00797392	0.375716	0.917866
genus..Eubacteriumxylanophilumgroup.id.14375	FLI	11	-0.0106426	0.0120227	0.376043	0.917866
class.Actinobacteria.id.419	FLI	18	-0.0134882	0.0152549	0.376597	0.917866
genus..Eubacteriumruminantiumgroup.id.11340	FLI	19	0.00615568	0.00697271	0.377331	0.917866
genus.Oscillibacter.id.2063	FLI	17	-0.00682532	0.00783923	0.383939	0.917866
class.Methanobacteria.id.119	FLI	12	-0.00549687	0.00644616	0.393807	0.917866
family.Methanobacteriaceae.id.121	FLI	12	-0.00549687	0.00644616	0.393807	0.917866
order.Methanobacteriales.id.120	FLI	12	-0.00549687	0.00644616	0.393807	0.917866
genus.Blautia.id.1992	FLI	13	-0.00955277	0.0113577	0.400303	0.917866
genus.Paraprevotella.id.962	FLI	13	0.0100002	0.0119611	0.403124	0.917866
genus.LachnospiraceaeFCS020group.id.11314	FLI	15	0.00920723	0.0113942	0.419056	0.917866
order.Desulfovibrionales.id.3156	FLI	13	-0.0109988	0.0136424	0.420118	0.917866
genus.Coprococcus1.id.11301	FLI	14	-0.0128701	0.0160025	0.42125	0.917866
genus.Anaerotruncus.id.2054	FLI	14	-0.0153556	0.0191729	0.423188	0.917866
genus.RuminococcaceaeUCG005.id.11363	FLI	17	0.0200072	0.0257205	0.436646	0.917866
genus..Eubacteriumfissicatenagroup.id.14373	FLI	9	0.00767586	0.00997371	0.441532	0.917866
genus.Catenibacterium.id.2153	FLI	5	-0.00677051	0.0088346	0.443461	0.917866
genus.Anaerostipes.id.1991	FLI	15	-0.00866504	0.0114105	0.447619	0.917866
class.Clostridia.id.1859	FLI	17	0.0109405	0.0145488	0.452058	0.917866
genus.Terrisporobacter.id.11348	FLI	5	0.0165739	0.0221431	0.454163	0.917866
class.Deltaproteobacteria.id.3087	FLI	14	-0.00898287	0.0120036	0.45425	0.917866
genus.Alistipes.id.968	FLI	15	-0.013938	0.0195198	0.475201	0.950401
genus.RikenellaceaeRC9gutgroup.id.11191	FLI	12	0.00827059	0.0117252	0.48058	0.951452
genus.RuminococcaceaeUCG011.id.11368	FLI	8	-0.00889026	0.0130298	0.495049	0.962006
genus.ErysipelotrichaceaeUCG003.id.11384	FLI	17	-0.0104685	0.0155169	0.499895	0.962006
phylum.Lentisphaerae.id.2238	FLI	11	0.00541325	0.00810121	0.504004	0.962006
genus..Ruminococcusgnavusgroup.id.14376	FLI	12	-0.00968077	0.0147074	0.510394	0.962006
genus.LachnospiraceaeUCG004.id.11324	FLI	13	-0.0108429	0.0169089	0.52136	0.962006
genus.LachnospiraceaeNC2004group.id.11316	FLI	10	-0.00905653	0.0146999	0.537833	0.962006
genus.CandidatusSoleaferrea.id.11350	FLI	13	-0.00485803	0.00798139	0.542744	0.962006
genus.Faecalibacterium.id.2057	FLI	13	0.00673981	0.0113407	0.552309	0.962006
class.Lentisphaeria.id.2250	FLI	10	0.00522841	0.00888993	0.556447	0.962006
order.Victivallales.id.2254	FLI	10	0.00522841	0.00888993	0.556447	0.962006
class.Alphaproteobacteria.id.2379	FLI	9	-0.0067544	0.0115311	0.55804	0.962006
genus.Peptococcus.id.2037	FLI	16	-0.00365927	0.00638694	0.566692	0.962006
phylum.Verrucomicrobia.id.3982	FLI	12	-0.00728466	0.0133714	0.585894	0.962006
genus..Eubacteriumhalliigroup.id.11338	FLI	16	0.0100899	0.0188116	0.591706	0.962006
genus.Hungatella.id.11306	FLI	5	-0.00564588	0.0107866	0.600684	0.962006
family.FamilyXI.id.1936	FLI	10	0.00348623	0.00672048	0.603937	0.962006
genus.Bifidobacterium.id.436	FLI	15	-0.0065141	0.0126507	0.60661	0.962006
genus.Anaerofilum.id.2053	FLI	12	0.00360492	0.00712122	0.612701	0.962006
genus.Lactobacillus.id.1837	FLI	10	-0.00624137	0.0125513	0.618999	0.962006
genus.RuminococcaceaeUCG003.id.11361	FLI	14	-0.0107374	0.0218983	0.623899	0.962006
genus.Romboutsia.id.11347	FLI	14	-0.0054584	0.0115901	0.637673	0.962006
family.Pasteurellaceae.id.3689	FLI	17	-0.00385053	0.00823639	0.640141	0.962006
order.Pasteurellales.id.3688	FLI	17	-0.00385053	0.00823639	0.640141	0.962006
genus..Ruminococcusgauvreauiigroup.id.11342	FLI	13	-0.00874048	0.0200042	0.66216	0.962006
order.MollicutesRF9.id.11579	FLI	15	-0.00541297	0.0124881	0.664687	0.962006
genus.LachnospiraceaeUCG008.id.11328	FLI	12	0.00350639	0.0081104	0.6655	0.962006
family.Desulfovibrionaceae.id.3169	FLI	12	-0.00564995	0.0132469	0.669736	0.962006
genus.Dialister.id.2183	FLI	12	-0.00468106	0.0110657	0.672278	0.962006
class.Coriobacteriia.id.809	FLI	16	0.00609808	0.0145391	0.674905	0.962006
family.Coriobacteriaceae.id.811	FLI	16	0.00609808	0.0145391	0.674905	0.962006
order.Coriobacteriales.id.810	FLI	16	0.00609808	0.0145391	0.674905	0.962006
genus.Tyzzerella3.id.11335	FLI	14	0.00360205	0.00874567	0.680437	0.962006
genus.Ruminiclostridium5.id.11355	FLI	14	0.00608343	0.0147842	0.680719	0.962006
genus.Parabacteroides.id.954	FLI	9	-0.00888951	0.0217648	0.682954	0.962006
genus.Lactococcus.id.1851	FLI	11	0.00438287	0.0107385	0.683166	0.962006
genus.Enterorhabdus.id.820	FLI	9	0.00479285	0.0119292	0.687851	0.962006
class.Gammaproteobacteria.id.3303	FLI	9	-0.0057151	0.0143475	0.690384	0.962006
genus.ChristensenellaceaeR.7group.id.11283	FLI	11	0.00558627	0.0145494	0.701015	0.962006
genus.Akkermansia.id.4037	FLI	12	-0.00588843	0.0154529	0.703161	0.962006
family.Verrucomicrobiaceae.id.4036	FLI	12	-0.00581282	0.0154646	0.707008	0.962006
class.Verrucomicrobiae.id.4029	FLI	12	-0.0057948	0.0154619	0.707825	0.962006
order.Verrucomicrobiales.id.4030	FLI	12	-0.0057948	0.0154619	0.707825	0.962006
family.Lactobacillaceae.id.1836	FLI	10	-0.00488622	0.0131407	0.710013	0.962006
order.Lactobacillales.id.1800	FLI	19	-0.00435014	0.0126677	0.731295	0.962006
family.Bacteroidaceae.id.917	FLI	12	-0.0045016	0.0133131	0.735264	0.962006
genus.Bacteroides.id.918	FLI	12	-0.0045016	0.0133131	0.735264	0.962006
genus..Eubacteriumbrachygroup.id.11296	FLI	11	-0.00219888	0.00664892	0.740862	0.962006
genus..Clostridiuminnocuumgroup.id.14397	FLI	11	0.00229733	0.00694661	0.740862	0.962006
family.Rhodospirillaceae.id.2717	FLI	17	-0.00286111	0.00907778	0.752627	0.962006
order.Rhodospirillales.id.2667	FLI	15	-0.00366923	0.0119218	0.758253	0.962006
family.ClostridialesvadinBB60group.id.11286	FLI	16	-0.00321835	0.0106846	0.763252	0.962006
genus.RuminococcaceaeUCG002.id.11360	FLI	24	-0.00305428	0.0109856	0.780993	0.962006
class.Negativicutes.id.2164	FLI	13	0.0041831	0.0152018	0.783184	0.962006
order.Selenomonadales.id.2165	FLI	13	0.0041831	0.0152018	0.783184	0.962006
phylum.Euryarchaeota.id.55	FLI	13	-0.00219099	0.00823143	0.790105	0.962006
genus.Eggerthella.id.819	FLI	11	0.00258404	0.00976928	0.79139	0.962006
class.Erysipelotrichia.id.2147	FLI	13	-0.00448628	0.0169825	0.791648	0.962006
family.Erysipelotrichaceae.id.2149	FLI	13	-0.00448628	0.0169825	0.791648	0.962006
order.Erysipelotrichales.id.2148	FLI	13	-0.00448628	0.0169825	0.791648	0.962006
family.Victivallaceae.id.2255	FLI	14	0.00155184	0.00587864	0.791796	0.962006
genus.Lachnospira.id.2004	FLI	7	-0.00612447	0.02322	0.791966	0.962006
genus.Intestinibacter.id.11345	FLI	15	-0.00360015	0.0137323	0.793194	0.962006
family.Enterobacteriaceae.id.3469	FLI	11	0.00347836	0.0142418	0.807048	0.962006
order.Enterobacteriales.id.3468	FLI	11	0.00347836	0.0142418	0.807048	0.962006
family.Streptococcaceae.id.1850	FLI	17	0.00393372	0.0166691	0.813441	0.962006
genus.Sellimonas.id.14369	FLI	11	-0.0022594	0.00962707	0.814448	0.962006
genus.LachnospiraceaeUCG010.id.11330	FLI	12	0.0035721	0.0152465	0.81476	0.962006
genus.Dorea.id.1997	FLI	12	-0.00341525	0.0156495	0.827247	0.969238
genus.Fusicatenibacter.id.11305	FLI	18	-0.00380231	0.0177922	0.830776	0.969238
genus.FamilyXIIIAD3011group.id.11293	FLI	15	-0.00273917	0.0132551	0.836282	0.96989
family.Peptococcaceae.id.2024	FLI	9	-0.00192913	0.0103736	0.852472	0.975535
genus.Ruminococcus1.id.11373	FLI	13	0.00336242	0.0182304	0.853668	0.975535
genus.Clostridiumsensustricto1.id.1873	FLI	9	0.0021465	0.0119606	0.857573	0.975535
genus.RuminococcaceaeUCG009.id.11366	FLI	14	0.00174146	0.0103553	0.86645	0.975535
genus.Slackia.id.825	FLI	9	-0.0022177	0.0133643	0.868202	0.975535
genus.RuminococcaceaeUCG014.id.11371	FLI	18	0.0018978	0.0123805	0.87817	0.975535
family.Peptostreptococcaceae.id.2042	FLI	15	0.0015191	0.0109559	0.889723	0.975535
genus.Bilophila.id.3170	FLI	16	-0.00176895	0.0133879	0.894881	0.975535
order.Burkholderiales.id.2874	FLI	13	0.00215128	0.0175664	0.90253	0.975535
genus.Coprococcus3.id.11303	FLI	9	0.00171415	0.0142127	0.904002	0.975535
family.Prevotellaceae.id.960	FLI	18	-0.00136886	0.0126123	0.913572	0.975535
genus.Ruminococcus2.id.11374	FLI	15	0.00124733	0.0125301	0.920704	0.975535
genus.Streptococcus.id.1853	FLI	17	-0.0014202	0.0148157	0.923633	0.975535
genus.Veillonella.id.2198	FLI	11	0.00122814	0.0133012	0.926434	0.975535
class.Betaproteobacteria.id.2867	FLI	15	-0.00138592	0.0153225	0.92793	0.975535
genus.Alloprevotella.id.961	FLI	7	0.000740655	0.009418	0.937317	0.975535
class.Mollicutes.id.3920	FLI	12	0.00122205	0.0161441	0.939661	0.975535
phylum.Tenericutes.id.3919	FLI	12	0.00122205	0.0161441	0.939661	0.975535
family.Acidaminococcaceae.id.2166	FLI	8	0.00166554	0.0237047	0.943985	0.975535
order.Clostridiales.id.1863	FLI	17	0.00110499	0.0185626	0.952532	0.975535
genus.Escherichia.Shigella.id.3504	FLI	15	0.000817243	0.0139263	0.953204	0.975535
order.Actinomycetales.id.420	FLI	5	0.000608082	0.0134688	0.96399	0.975535
family.Actinomycetaceae.id.421	FLI	5	0.000601081	0.0134509	0.964357	0.975535
class.Bacilli.id.1673	FLI	22	-0.000537323	0.012406	0.965453	0.975535
genus.Holdemanella.id.11393	FLI	14	0.000447043	0.0103597	0.96558	0.975535
genus..Eubacteriumoxidoreducensgroup.id.11339	FLI	6	-0.000786446	0.0263102	0.976154	0.98116
genus.Gordonibacter.id.821	FLI	15	-4.07041e-05	0.00711805	0.995437	0.995437
